# Supplementary material for: Genome-wide analysis of the interaction between the endosymbiotic bacterium Wolbachia and its Drosophila host
Source: BMC Genomics. 2008 Jan 2;9:1. doi: 10.1186/1471-2164-9-1 (PMC2253531; doi:10.1186/1471-2164-9-1)
Supplement: Additional file 1 — All the Enriched GO term generated from up-regulated genes induced by Wolbachia infection. [file 1471-2164-9-1-S1.xls]

## Sheet: Table S1
MAPPFinder 2.0 Results for the Gene Ontology
File: G:\Postdoctor\GenMapp\GenMAPP 2 Data\Expression Datasets\AllExpressionData.gex
Table: AllExpressionData-Criterion0-GO
Database: G:\Postdoctor\GenMapp\GenMAPP 2 Data\Gene Databases\Dm-Std_20051114.gdb
colors:|Fold&Pvalue|
2005-11-24
Drosophila melanogaster
Pvalues = false
Calculation Summary:
177 probes met the [P value] <0.05 AND [Fold Change] >1.2 criteria.
172 probes meeting the filter linked to a UniProt ID.
140 genes meeting the criterion linked to a GO term.
6769 Probes in this dataset
6576 Probes linked to a UniProt ID.
5076 Genes linked to a GO term.
The z score is based on an N of 5076 and a R of 140 distinct genes in the GO.
GOID	GO Name	GO Type	Number Changed Local	Number Measured Local	Number in GO Local	Percent Changed Local	Percent Present Local	Number Changed	Number Measured	Number in GO	Percent Changed	Percent Present	Z Score	PermuteP	AdjustedP
16065	humoral defense mechanism (sensu Protostomia)	P	0	0	0	0	0	6	20	70	30	28.5714	7.453	0	0
6960	antimicrobial humoral response (sensu Protostomia)	P	0	3	5	0	60	6	20	70	30	28.5714	7.453	0	0
6961	antibacterial humoral response (sensu Protostomia)	P	5	15	43	33.3333	34.8837	5	15	43	33.3333	34.8837	7.241	0	0
19731	antibacterial humoral response	P	1	1	5	100	20	6	21	56	28.5714	37.5	7.237	0	0
19730	antimicrobial humoral response	P	0	0	0	0	0	7	28	97	25	28.866	7.206	0	0
15299	solute\:hydrogen antiporter activity	F	2	4	14	50	28.5714	3	6	30	50	20	7.069	0	0
15298	solute\:cation antiporter activity	F	0	0	0	0	0	3	6	30	50	20	7.069	0	0
42742	defense response to bacteria	P	3	10	37	30	27.027	7	29	112	24.1379	25.8929	7.05	0	0
9617	response to bacteria	P	1	3	36	33.3333	8.33333	7	29	112	24.1379	25.8929	7.05	0	0
6959	humoral immune response	P	0	3	6	0	50	7	30	102	23.3333	29.4118	6.901	0	0
15300	solute\:solute antiporter activity	F	0	0	0	0	0	3	7	33	42.8571	21.2121	6.482	0	0
9605	response to external stimulus	P	0	0	0	0	0	12	85	316	14.1176	26.8987	6.449	0	0
6955	immune response	P	7	44	147	15.9091	29.932	9	54	186	16.6667	29.0323	6.274	0	0
6952	defense response	P	3	16	183	18.75	8.74317	9	58	342	15.5172	16.9591	5.967	0	0
3785	actin monomer binding	F	1	1	2	100	50	1	1	2	100	50	5.938	0	0
30547	receptor inhibitor activity	F	0	0	0	0	0	1	1	1	100	100	5.938	0	0
15105	arsenite transporter activity	F	1	1	9	100	11.1111	1	1	9	100	11.1111	5.938	0	0
9103	lipopolysaccharide biosynthesis	P	1	1	1	100	100	1	1	1	100	100	5.938	0	0
48019	receptor antagonist activity	F	1	1	1	100	100	1	1	1	100	100	5.938	0	0
8472	metallocarboxypeptidase D activity	F	1	1	2	100	50	1	1	2	100	50	5.938	0	0
16712	oxidoreductase activity\, acting on paired donors\, with incorporation or reduction of molecular oxygen\, reduced flavin or flavoprotein as one donor\, and incorporation of one atom of oxygen	F	1	1	1	100	100	1	1	4	100	25	5.938	0	0
35234	germ cell programmed cell death	P	1	1	4	100	25	1	1	4	100	25	5.938	0	0
8579	JUN kinase phosphatase activity	F	1	1	2	100	50	1	1	2	100	50	5.938	0	0
1712	ectodermal cell fate commitment	P	0	0	0	0	0	1	1	3	100	33.3333	5.938	0	0
19233	sensory perception of pain	P	1	1	1	100	100	1	1	1	100	100	5.938	0	0
50965	detection of temperature stimulus during sensory perception of pain	P	1	1	1	100	100	1	1	1	100	100	5.938	0	0
50966	detection of mechanical stimulus during sensory perception of pain	P	1	1	1	100	100	1	1	1	100	100	5.938	0	0
8363	larval cuticle biosynthesis (sensu Insecta)	P	0	0	5	0	0	1	1	7	100	14.2857	5.938	0	0
42337	cuticle biosynthesis during molting (sensu Insecta)	P	0	0	0	0	0	1	1	9	100	11.1111	5.938	0	0
42336	cuticle biosynthesis during molting (sensu Protostomia and Nematoda)	P	0	0	0	0	0	1	1	9	100	11.1111	5.938	0	0
5121	Toll binding	F	1	1	9	100	11.1111	1	1	9	100	11.1111	5.938	0	0
4994	somatostatin receptor activity	F	1	1	6	100	16.6667	1	1	6	100	16.6667	5.938	0	0
35001	dorsal trunk growth	P	1	1	4	100	25	1	1	4	100	25	5.938	0	0
4691	cAMP-dependent protein kinase activity	F	1	1	1	100	100	1	1	1	100	100	5.938	0	0
1715	ectodermal cell fate specification	P	1	1	3	100	33.3333	1	1	3	100	33.3333	5.938	0	0
3999	adenine phosphoribosyltransferase activity	F	1	1	2	100	50	1	1	2	100	50	5.938	0	0
35293	larval cuticle pattern formation (sensu Insecta)	P	1	1	2	100	50	1	1	2	100	50	5.938	0	0
35017	cuticle pattern formation	P	0	0	0	0	0	1	1	4	100	25	5.938	0	0
8653	lipopolysaccharide metabolism	P	0	0	0	0	0	1	1	1	100	100	5.938	0	0
35233	germ cell repulsion	P	1	1	4	100	25	1	1	4	100	25	5.938	0	0
8261	allatostatin receptor activity	F	1	1	7	100	14.2857	1	1	7	100	14.2857	5.938	0	0
8536	Ran GTPase binding	F	1	1	1	100	100	1	1	1	100	100	5.938	0	0
50951	sensory perception of temperature stimulus	P	0	0	0	0	0	1	1	1	100	100	5.938	0	0
50961	detection of temperature stimulus during sensory perception	P	0	0	0	0	0	1	1	1	100	100	5.938	0	0
46875	ephrin receptor binding	F	1	1	2	100	50	1	1	2	100	50	5.938	0	0
17022	myosin binding	F	1	1	4	100	25	1	1	4	100	25	5.938	0	0
30719	polar granule organization and biogenesis	P	1	1	3	100	33.3333	1	1	3	100	33.3333	5.938	0	0
30545	receptor regulator activity	F	0	0	0	0	0	1	1	1	100	100	5.938	0	0
4487	methylenetetrahydrofolate dehydrogenase (NAD+) activity	F	1	1	3	100	33.3333	1	1	3	100	33.3333	5.938	0	0
30276	clathrin binding	F	1	1	1	100	100	1	1	1	100	100	5.938	0	0
7270	nerve-nerve synaptic transmission	P	1	1	3	100	33.3333	1	1	5	100	20	5.938	0	0
45159	myosin II binding	F	1	1	3	100	33.3333	1	1	3	100	33.3333	5.938	0	0
8195	phosphatidate phosphatase activity	F	1	1	1	100	100	1	1	1	100	100	5.938	0	0
16048	detection of temperature stimulus	P	0	0	0	0	0	1	1	1	100	100	5.938	0	0
5545	phosphatidylinositol binding	F	1	1	1	100	100	1	1	1	100	100	5.938	0	0
9613	response to pest\, pathogen or parasite	P	0	7	22	0	31.8182	7	38	130	18.4211	29.2308	5.917	0	0
6967	antifungal polypeptide induction	P	2	4	26	50	15.3846	2	4	26	50	15.3846	5.771	0	0
9886	post-embryonic morphogenesis	P	0	0	0	0	0	2	4	17	50	23.5294	5.771	0	0
46844	micropyle formation	P	2	4	5	50	80	2	4	5	50	80	5.771	0	0
6885	regulation of pH	P	2	4	14	50	28.5714	2	4	14	50	28.5714	5.771	0	0
35193	central nervous system remodeling (sensu Insecta)	P	2	4	15	50	26.6667	2	4	15	50	26.6667	5.771	0	0
9607	response to biotic stimulus	P	0	1	1	0	100	9	61	355	14.7541	17.1831	5.755	0	0
15297	antiporter activity	F	1	3	13	33.3333	23.0769	3	9	53	33.3333	16.9811	5.605	0	0
43207	response to external biotic stimulus	P	0	0	0	0	0	7	42	172	16.6667	24.4186	5.526	0	0
50896	response to stimulus	P	0	0	0	0	0	22	277	1090	7.94224	25.4128	5.418	0	0
50801	ion homeostasis	P	0	0	0	0	0	3	10	40	30	25	5.265	0	0
8285	negative regulation of cell proliferation	P	3	9	34	33.3333	26.4706	3	10	42	30	23.8095	5.265	0	0
45746	negative regulation of Notch signaling pathway	P	2	5	9	40	55.5556	2	5	9	40	55.5556	5.087	0	0
4180	carboxypeptidase activity	F	2	3	13	66.6667	23.0769	2	5	48	40	10.4167	5.087	0	0
50874	organismal physiological process	P	0	0	0	0	0	18	230	882	7.82609	26.0771	4.803	0	0
42803	protein homodimerization activity	F	2	6	12	33.3333	50	2	6	12	33.3333	50	4.575	0	0
9968	negative regulation of signal transduction	P	0	1	2	0	50	5	31	132	16.129	23.4849	4.559	0	0
5576	extracellular region	C	9	73	432	12.3288	16.8982	11	117	626	9.40171	18.6901	4.439	0	0
8063	Toll signaling pathway	P	3	14	58	21.4286	24.1379	3	14	59	21.4286	23.7288	4.271	0	0
2168	larval development (sensu Insecta)	P	1	8	35	12.5	22.8571	3	14	54	21.4286	25.9259	4.271	0	0
19732	antifungal humoral response	P	0	1	2	0	50	2	7	43	28.5714	16.2791	4.173	0	0
46843	dorsal appendage formation	P	3	15	39	20	38.4615	3	15	39	20	38.4615	4.083	0	0
4246	peptidyl-dipeptidase A activity	F	1	2	11	50	18.1818	1	2	11	50	18.1818	4.08	0	0
46988	asioloorosomucoid beta-1\,3-glucuronosyltransferase activity	F	1	2	3	50	66.6667	1	2	3	50	66.6667	4.08	0	0
7396	suture of dorsal opening	P	1	2	8	50	25	1	2	8	50	25	4.08	0	0
17017	MAP kinase phosphatase activity	F	1	2	6	50	33.3333	1	2	6	50	33.3333	4.08	0	0
9396	folic acid and derivative biosynthesis	P	1	2	8	50	25	1	2	8	50	25	4.08	0	0
8518	reduced folate carrier activity	F	1	2	3	50	66.6667	1	2	3	50	66.6667	4.08	0	0
4477	methenyltetrahydrofolate cyclohydrolase activity	F	1	2	5	50	40	1	2	5	50	40	4.08	0	0
16015	morphogen activity	F	1	2	19	50	10.5263	1	2	19	50	10.5263	4.08	0	0
46987	N-acetyllactosamine beta-1\,3-glucuronosyltransferase activity	F	1	2	3	50	66.6667	1	2	3	50	66.6667	4.08	0	0
4823	leucine-tRNA ligase activity	F	1	2	3	50	66.6667	1	2	3	50	66.6667	4.08	0	0
46989	galactosyl beta-1\,3 N-acetylgalactosamine beta-1\,3-glucuronosyltransferase activity	F	1	2	3	50	66.6667	1	2	3	50	66.6667	4.08	0	0
15520	tetracycline\:hydrogen antiporter activity	F	1	2	16	50	12.5	1	2	16	50	12.5	4.08	0	0
4276	furin activity	F	1	2	4	50	50	1	2	4	50	50	4.08	0	0
4182	carboxypeptidase A activity	F	1	2	38	50	5.26316	1	2	38	50	5.26316	4.08	0	0
42895	antibiotic transporter activity	F	0	0	0	0	0	1	2	16	50	12.5	4.08	0	0
10001	glial cell differentiation	P	1	2	14	50	14.2857	1	2	14	50	14.2857	4.08	0	0
8493	tetracycline transporter activity	F	0	0	0	0	0	1	2	16	50	12.5	4.08	0	0
15238	drug transporter activity	F	0	0	1	0	0	1	2	19	50	10.5263	4.08	0	0
15307	drug\:hydrogen antiporter activity	F	0	0	0	0	0	1	2	16	50	12.5	4.08	0	0
4181	metallocarboxypeptidase activity	F	0	0	0	0	0	1	2	38	50	5.26316	4.08	0	0
15893	drug transport	P	0	0	1	0	0	1	2	19	50	10.5263	4.08	0	0
15018	galactosylgalactosylxylosylprotein 3-beta-glucuronosyltransferase activity	F	1	2	4	50	50	1	2	4	50	50	4.08	0	0
15904	tetracycline transport	P	1	2	16	50	12.5	1	2	16	50	12.5	4.08	0	0
3842	1-pyrroline-5-carboxylate dehydrogenase activity	F	1	2	6	50	33.3333	1	2	6	50	33.3333	4.08	0	0
45200	establishment of neuroblast polarity	P	1	2	6	50	33.3333	1	2	6	50	33.3333	4.08	0	0
50982	detection of mechanical stimulus	P	0	0	0	0	0	1	2	12	50	16.6667	4.08	0	0
4690	cyclic nucleotide-dependent protein kinase activity	F	0	0	0	0	0	1	2	4	50	50	4.08	0	0
8241	peptidyl-dipeptidase activity	F	0	0	0	0	0	1	2	11	50	18.1818	4.08	0	0
4486	methylenetetrahydrofolate dehydrogenase activity	F	0	0	3	0	0	1	2	8	50	25	4.08	0	0
50974	detection of mechanical stimulus during sensory perception	P	1	1	3	100	33.3333	1	2	12	50	16.6667	4.08	0	0
35091	phosphoinositide binding	F	0	1	5	0	20	1	2	6	50	33.3333	4.08	0	0
46953	phototaxis	P	1	2	4	50	50	1	2	4	50	50	4.08	0	0
6760	folic acid and derivative metabolism	P	0	0	0	0	0	1	2	10	50	20	4.08	0	0
5744	mitochondrial inner membrane presequence translocase complex	C	1	2	6	50	33.3333	1	2	6	50	33.3333	4.08	0	0
45924	regulation of female receptivity	P	1	1	9	100	11.1111	1	2	17	50	11.7647	4.08	0	0
5542	folic acid binding	F	1	2	3	50	66.6667	1	2	3	50	66.6667	4.08	0	0
9628	response to abiotic stimulus	P	0	1	4	0	25	10	113	377	8.84956	29.9735	3.998	0	0
42578	phosphoric ester hydrolase activity	F	0	1	3	0	33.3333	8	81	248	9.87654	32.6613	3.943	0	0
30703	eggshell formation	P	0	0	0	0	0	5	38	239	13.1579	15.8996	3.929	0	0
7304	eggshell formation (sensu Insecta)	P	1	8	30	12.5	26.6667	5	38	239	13.1579	15.8996	3.929	0	0
45786	negative regulation of progression through cell cycle	P	2	4	10	50	40	2	8	29	25	27.5862	3.844	0	0
50832	defense response to fungi	P	1	3	14	33.3333	21.4286	2	8	44	25	18.1818	3.844	0	0
8593	regulation of Notch signaling pathway	P	0	4	5	0	80	2	8	13	25	61.5385	3.844	0	0
16646	oxidoreductase activity\, acting on the CH-NH group of donors\, NAD or NADP as acceptor	F	0	0	0	0	0	2	8	23	25	34.7826	3.844	0	0
2165	larval or pupal development (sensu Insecta)	P	1	6	18	16.6667	33.3333	14	199	839	7.03518	23.7187	3.758	0	0
6950	response to stress	P	1	10	29	10	34.4828	12	159	451	7.54717	35.255	3.746	0	0
16791	phosphoric monoester hydrolase activity	F	0	6	21	0	28.5714	7	70	199	10	35.1759	3.725	0	0
9791	post-embryonic development	P	0	0	0	0	0	14	204	857	6.86275	23.804	3.654	0	0
2009	morphogenesis of an epithelium	P	1	14	185	7.14286	7.56757	8	90	433	8.88889	20.7852	3.583	0	0
9620	response to fungi	P	1	6	17	16.6667	35.2941	2	9	45	22.2222	20	3.568	0	0
16645	oxidoreductase activity\, acting on the CH-NH group of donors	F	0	0	0	0	0	2	9	25	22.2222	36	3.568	0	0
178	exosome (RNase complex)	C	0	0	0	0	0	2	9	22	22.2222	40.9091	3.568	0	0
176	nuclear exosome (RNase complex)	C	2	9	22	22.2222	40.9091	2	9	22	22.2222	40.9091	3.568	0	0
7391	dorsal closure	P	6	57	310	10.5263	18.3871	6	58	311	10.3448	18.6495	3.548	0	0
16311	dephosphorylation	P	1	1	1	100	100	5	44	120	11.3636	36.6667	3.5	0	0
7398	ectoderm development	P	2	10	52	20	19.2308	3	19	92	15.7895	20.6522	3.475	0	0
42067	establishment of ommatidial polarity (sensu Endopterygota)	P	1	6	34	16.6667	17.6471	3	19	208	15.7895	9.13462	3.475	0	0
1738	morphogenesis of a polarized epithelium	P	1	7	23	14.2857	30.4348	4	31	247	12.9032	12.5506	3.459	0	0
7306	insect chorion formation	P	0	3	10	0	30	4	31	72	12.9032	43.0556	3.459	0	0
9953	dorsal/ventral pattern formation	P	2	7	156	28.5714	4.48718	5	45	257	11.1111	17.5097	3.436	0	0
42221	response to chemical stimulus	P	0	2	15	0	13.3333	7	77	248	9.09091	31.0484	3.419	0	0
42127	regulation of cell proliferation	P	0	10	18	0	55.5556	3	20	59	15	33.8983	3.349	0	0
270	peptidoglycan metabolism	P	1	4	9	25	44.4444	2	10	22	20	45.4545	3.332	0	0
6357	regulation of transcription from RNA polymerase II promoter	P	1	14	41	7.14286	34.1463	5	47	141	10.6383	33.3333	3.314	0	0
16331	morphogenesis of embryonic epithelium	P	0	0	0	0	0	6	63	329	9.52381	19.1489	3.299	0	0
7389	pattern specification	P	0	1	5	0	20	10	138	632	7.24638	21.8354	3.264	0	0
19238	cyclohydrolase activity	F	0	0	0	0	0	1	3	15	33.3333	20	3.234	0	0
15746	citrate transport	P	1	3	17	33.3333	17.6471	1	3	17	33.3333	17.6471	3.234	0	0
18994	polar granule	C	1	3	11	33.3333	27.2727	1	3	11	33.3333	27.2727	3.234	0	0
9410	response to xenobiotic stimulus	P	0	0	0	0	0	1	3	15	33.3333	20	3.234	0	0
46329	negative regulation of JNK cascade	P	1	3	17	33.3333	17.6471	1	3	17	33.3333	17.6471	3.234	0	0
5006	epidermal growth factor receptor activity	F	1	3	137	33.3333	2.18978	1	3	137	33.3333	2.18978	3.234	0	0
16336	establishment and/or maintenance of polarity of larval imaginal disc epithelium	P	1	3	9	33.3333	33.3333	1	3	9	33.3333	33.3333	3.234	0	0
15385	sodium\:hydrogen antiporter activity	F	1	3	10	33.3333	30	1	3	10	33.3333	30	3.234	0	0
50954	sensory perception of mechanical stimulus	P	0	0	6	0	0	1	3	17	33.3333	17.6471	3.234	0	0
7311	maternal determination of dorsal/ventral axis\, oocyte\, germ-line encoded	P	1	2	12	50	16.6667	1	3	15	33.3333	20	3.234	0	0
4114	3¡¯\,5¡¯-cyclic-nucleotide phosphodiesterase activity	F	1	3	17	33.3333	17.6471	1	3	17	33.3333	17.6471	3.234	0	0
6805	xenobiotic metabolism	P	1	3	12	33.3333	25	1	3	15	33.3333	20	3.234	0	0
6697	ecdysone biosynthesis	P	1	3	9	33.3333	33.3333	1	3	9	33.3333	33.3333	3.234	0	0
6826	iron ion transport	P	1	3	9	33.3333	33.3333	1	3	9	33.3333	33.3333	3.234	0	0
6898	receptor mediated endocytosis	P	1	3	6	33.3333	50	1	3	6	33.3333	50	3.234	0	0
1672	regulation of chromatin assembly or disassembly	P	1	3	7	33.3333	42.8571	1	3	7	33.3333	42.8571	3.234	0	0
15142	tricarboxylic acid transporter activity	F	0	0	0	0	0	1	3	17	33.3333	17.6471	3.234	0	0
45747	positive regulation of Notch signaling pathway	P	1	3	3	33.3333	100	1	3	3	33.3333	100	3.234	0	0
4274	dipeptidyl-peptidase IV activity	F	1	3	7	33.3333	42.8571	1	3	7	33.3333	42.8571	3.234	0	0
4112	cyclic-nucleotide phosphodiesterase activity	F	0	0	0	0	0	1	3	17	33.3333	17.6471	3.234	0	0
15491	cation\:cation antiporter activity	F	0	0	0	0	0	1	3	17	33.3333	17.6471	3.234	0	0
15137	citrate transporter activity	F	1	3	17	33.3333	17.6471	1	3	17	33.3333	17.6471	3.234	0	0
7501	mesodermal cell fate specification	P	1	3	21	33.3333	14.2857	1	3	21	33.3333	14.2857	3.234	0	0
5451	monovalent cation\:proton antiporter activity	F	0	0	0	0	0	1	3	10	33.3333	30	3.234	0	0
6842	tricarboxylic acid transport	P	0	0	0	0	0	1	3	17	33.3333	17.6471	3.234	0	0
30707	ovarian follicle cell development (sensu Insecta)	P	2	27	90	7.40741	30	7	83	412	8.43374	20.1456	3.183	0	0
9993	oogenesis (sensu Insecta)	P	3	82	249	3.65854	32.9317	12	184	694	6.52174	26.513	3.175	0	0
48477	oogenesis	P	1	28	61	3.57143	45.9016	13	208	755	6.25	27.5497	3.14	0	0
50829	defense response to Gram-negative bacteria	P	2	11	59	18.1818	18.6441	2	11	59	18.1818	18.6441	3.127	0	0
7494	midgut development	P	2	11	41	18.1818	26.8293	2	11	44	18.1818	25	3.127	0	0
7292	female gamete generation	P	0	3	6	0	50	13	209	760	6.2201	27.5	3.121	0	0
9950	dorsal/ventral axis specification	P	2	13	43	15.3846	30.2326	4	36	226	11.1111	15.9292	3.071	0	0
15290	electrochemical potential-driven transporter activity	F	0	0	0	0	0	5	52	216	9.61538	24.0741	3.035	0	0
15291	porter activity	F	0	0	0	0	0	5	52	216	9.61538	24.0741	3.035	0	0
48598	embryonic morphogenesis	P	0	0	0	0	0	6	69	362	8.69565	19.0608	3.032	0	0
2164	larval development	P	0	2	3	0	66.6667	3	23	87	13.0435	26.4368	3.019	0	0
3702	RNA polymerase II transcription factor activity	F	3	29	80	10.3448	36.25	4	37	102	10.8108	36.2745	3.002	0	0
5887	integral to plasma membrane	C	3	21	85	14.2857	24.7059	4	38	177	10.5263	21.4689	2.935	0	0
1736	establishment of planar polarity	P	2	15	52	13.3333	28.8462	3	24	224	12.5	10.7143	2.921	0	0
42592	homeostasis	P	0	0	0	0	0	3	24	62	12.5	38.7097	2.921	0	0
7164	establishment of tissue polarity	P	0	3	7	0	42.8571	3	24	224	12.5	10.7143	2.921	0	0
7166	cell surface receptor linked signal transduction	P	0	6	16	0	37.5	13	221	1195	5.88235	18.4937	2.9	0	0
7165	signal transduction	P	9	112	611	8.03571	18.3306	21	423	1858	4.96454	22.7664	2.894	0	0
31226	intrinsic to plasma membrane	C	0	0	0	0	0	4	39	179	10.2564	21.7877	2.87	0	0
9790	embryonic development	P	0	18	41	0	43.9024	12	201	843	5.97015	23.8434	2.837	0	0
42330	taxis	P	0	0	0	0	0	2	13	36	15.3846	36.1111	2.783	0	0
6901	vesicle coating	P	1	10	23	10	43.4783	2	13	27	15.3846	48.1482	2.783	0	0
16183	synaptic vesicle coating	P	2	13	27	15.3846	48.1482	2	13	27	15.3846	48.1482	2.783	0	0
7399	nervous system development	P	1	44	265	2.27273	16.6038	12	205	1061	5.85366	19.3214	2.762	0	0
7552	metamorphosis	P	0	0	0	0	0	9	137	649	6.56934	21.1094	2.761	0	0
46698	metamorphosis (sensu Insecta)	P	2	8	27	25	29.6296	9	137	649	6.56934	21.1094	2.761	0	0
9792	embryonic development (sensu Metazoa)	P	0	2	4	0	50	8	116	555	6.89655	20.9009	2.753	0	0
6470	protein amino acid dephosphorylation	P	4	40	110	10	36.3636	4	41	114	9.7561	35.9649	2.747	0	0
4871	signal transducer activity	F	5	84	536	5.95238	15.6716	13	230	1423	5.65217	16.163	2.743	0	0
46627	negative regulation of insulin receptor signaling pathway	P	1	4	16	25	25	1	4	16	25	25	2.717	0	0
42923	neuropeptide binding	F	0	0	0	0	0	1	4	40	25	10	2.717	0	0
6879	iron ion homeostasis	P	1	4	14	25	28.5714	1	4	14	25	28.5714	2.717	0	0
45946	positive regulation of translation	P	1	3	8	33.3333	37.5	1	4	11	25	36.3636	2.717	0	0
6688	glycosphingolipid biosynthesis	P	1	4	6	25	66.6667	1	4	6	25	66.6667	2.717	0	0
9453	energy taxis	P	0	0	0	0	0	1	4	11	25	36.3636	2.717	0	0
8188	neuropeptide receptor activity	F	0	0	11	0	0	1	4	40	25	10	2.717	0	0
8440	inositol trisphosphate 3-kinase activity	F	1	4	9	25	44.4444	1	4	9	25	44.4444	2.717	0	0
42180	ketone metabolism	P	0	0	0	0	0	1	4	10	25	40	2.717	0	0
43094	metabolic compound salvage	P	0	0	0	0	0	1	4	8	25	50	2.717	0	0
16335	morphogenesis of larval imaginal disc epithelium	P	1	3	6	33.3333	50	1	4	10	25	40	2.717	0	0
6687	glycosphingolipid metabolism	P	0	0	0	0	0	1	4	6	25	66.6667	2.717	0	0
43174	nucleoside salvage	P	0	0	0	0	0	1	4	8	25	50	2.717	0	0
46916	transition metal ion homeostasis	P	0	0	0	0	0	1	4	14	25	28.5714	2.717	0	0
30308	negative regulation of cell growth	P	1	4	12	25	33.3333	1	4	12	25	33.3333	2.717	0	0
6664	glycolipid metabolism	P	0	0	0	0	0	1	4	6	25	66.6667	2.717	0	0
79	regulation of cyclin dependent protein kinase activity	P	1	4	7	25	57.1429	1	4	7	25	57.1429	2.717	0	0
16126	sterol biosynthesis	P	0	1	2	0	50	1	4	11	25	36.3636	2.717	0	0
9612	response to mechanical stimulus	P	1	4	10	25	40	1	4	18	25	22.2222	2.717	0	0
6166	purine ribonucleoside salvage	P	1	4	8	25	50	1	4	8	25	50	2.717	0	0
45456	ecdysteroid biosynthesis	P	0	1	1	0	100	1	4	10	25	40	2.717	0	0
46626	regulation of insulin receptor signaling pathway	P	0	0	4	0	0	1	4	16	25	25	2.717	0	0
48100	wing disc anterior/posterior pattern formation	P	1	4	16	25	25	1	4	16	25	25	2.717	0	0
8146	sulfotransferase activity	F	1	4	17	25	23.5294	1	4	18	25	22.2222	2.717	0	0
6561	proline biosynthesis	P	1	4	12	25	33.3333	1	4	12	25	33.3333	2.717	0	0
8199	ferric iron binding	F	1	4	20	25	20	1	4	20	25	20	2.717	0	0
45495	pole plasm	C	1	2	7	50	28.5714	1	4	15	25	26.6667	2.717	0	0
43101	purine salvage	P	0	0	0	0	0	1	4	8	25	50	2.717	0	0
9247	glycolipid biosynthesis	P	0	0	0	0	0	1	4	6	25	66.6667	2.717	0	0
8205	ecdysone metabolism	P	0	1	2	0	50	1	4	11	25	36.3636	2.717	0	0
16339	calcium-dependent cell-cell adhesion	P	1	4	20	25	20	1	4	20	25	20	2.717	0	0
4289	subtilase activity	F	1	4	8	25	50	1	4	8	25	50	2.717	0	0
46011	regulation of oskar mRNA translation	P	1	3	21	33.3333	14.2857	1	4	31	25	12.9032	2.717	0	0
42181	ketone biosynthesis	P	0	0	0	0	0	1	4	10	25	40	2.717	0	0
15020	glucuronosyltransferase activity	F	0	0	0	0	0	1	4	8	25	50	2.717	0	0
7275	development	P	10	295	1234	3.38983	23.906	35	843	3280	4.15184	25.7012	2.706	0	0
16020	membrane	C	18	427	2016	4.21546	21.1806	37	908	3679	4.07489	24.6806	2.674	0	0
122	negative regulation of transcription from RNA polymerase II promoter	P	3	23	78	13.0435	29.4872	3	27	82	11.1111	32.9268	2.657	0	0
16318	ommatidial rotation	P	2	14	169	14.2857	8.28402	2	14	169	14.2857	8.28402	2.637	0	0
16334	establishment and/or maintenance of polarity of follicular epithelium	P	1	4	13	25	30.7692	2	14	166	14.2857	8.43374	2.637	0	0
8354	germ cell migration	P	2	14	38	14.2857	36.8421	2	14	40	14.2857	35	2.637	0	0
5886	plasma membrane	C	2	52	404	3.84615	12.8713	9	144	768	6.25	18.75	2.596	0	0
9653	morphogenesis	P	0	2	7	0	28.5714	18	368	1451	4.8913	25.3618	2.594	0	0
7276	gametogenesis	P	0	1	5	0	20	14	264	943	5.30303	27.9958	2.593	0	0
48731	system development	P	0	0	0	0	0	15	290	1308	5.17241	22.1713	2.585	0	0
9966	regulation of signal transduction	P	0	3	4	0	75	5	62	206	8.06452	30.0971	2.567	0	0
6366	transcription from RNA polymerase II promoter	P	0	2	3	0	66.6667	5	62	161	8.06452	38.5093	2.567	0	0
7163	establishment and/or maintenance of cell polarity	P	0	19	75	0	25.3333	4	45	293	8.88889	15.3584	2.522	0	0
4437	inositol or phosphatidylinositol phosphatase activity	F	2	14	36	14.2857	38.8889	2	15	43	13.3333	34.8837	2.504	0	0
16333	morphogenesis of follicular epithelium	P	1	6	148	16.6667	4.05405	2	15	181	13.3333	8.28729	2.504	0	0
48113	pole plasm assembly (sensu Insecta)	P	2	6	22	33.3333	27.2727	3	29	93	10.3448	31.1828	2.502	0	0
19953	sexual reproduction	P	0	0	0	0	0	14	271	966	5.16605	28.0538	2.488	0	0
902	cellular morphogenesis	P	0	1	5	0	20	11	198	843	5.55556	23.4875	2.452	0	0
48513	organ development	P	0	0	0	0	0	15	301	1370	4.98339	21.9708	2.43	0	0
48112	oocyte anterior/posterior axis determination (sensu Insecta)	P	0	2	11	0	18.1818	3	30	94	10	31.9149	2.429	0	0
3700	transcription factor activity	F	7	107	631	6.54206	16.9572	7	107	632	6.54206	16.9304	2.415	0	0
5575	cellular_component	C	0	0	0	0	0	85	2574	8688	3.30225	29.6271	2.401	0	0
5759	mitochondrial matrix	C	1	4	9	25	44.4444	2	16	26	12.5	61.5385	2.383	0	0
9416	response to light stimulus	P	1	3	20	33.3333	15	2	16	73	12.5	21.9178	2.383	0	0
45087	innate immune response	P	2	12	35	16.6667	34.2857	2	16	41	12.5	39.0244	2.383	0	0
9408	response to heat	P	2	16	48	12.5	33.3333	2	16	50	12.5	32	2.383	0	0
7417	central nervous system development	P	1	19	111	5.26316	17.1171	4	48	389	8.33333	12.3393	2.37	0	0
4721	phosphoprotein phosphatase activity	F	4	41	111	9.7561	36.9369	4	48	128	8.33333	37.5	2.37	0	0
5700	polytene chromosome	C	3	22	71	13.6364	30.9859	3	31	95	9.67742	32.6316	2.359	0	0
8021	synaptic vesicle	C	3	31	104	9.67742	29.8077	3	31	104	9.67742	29.8077	2.359	0	0
7315	pole plasm assembly	P	2	12	53	16.6667	22.6415	3	31	105	9.67742	29.5238	2.359	0	0
45792	negative regulation of cell size	P	1	5	17	20	29.4118	1	5	17	20	29.4118	2.355	0	0
42446	hormone biosynthesis	P	0	0	0	0	0	1	5	18	20	27.7778	2.355	0	0
5905	coated pit	C	1	5	7	20	71.4286	1	5	7	20	71.4286	2.355	0	0
50795	regulation of behavior	P	0	0	0	0	0	1	5	25	20	20	2.355	0	0
19991	septate junction assembly	P	1	5	11	20	45.4545	1	5	11	20	45.4545	2.355	0	0
30148	sphingolipid biosynthesis	P	0	0	0	0	0	1	5	7	20	71.4286	2.355	0	0
42059	negative regulation of epidermal growth factor receptor signaling pathway	P	1	5	13	20	38.4615	1	5	13	20	38.4615	2.355	0	0
40034	regulation of development\, heterochronic	P	1	4	17	25	23.5294	1	5	19	20	26.3158	2.355	0	0
6966	antifungal humoral response (sensu Protostomia)	P	1	5	28	20	17.8571	1	5	28	20	17.8571	2.355	0	0
7303	cytoplasmic transport\, nurse cell to oocyte	P	1	5	14	20	35.7143	1	5	14	20	35.7143	2.355	0	0
5125	cytokine activity	F	1	3	15	33.3333	20	1	5	22	20	22.7273	2.355	0	0
8528	peptide receptor activity\, G-protein coupled	F	0	0	4	0	0	1	5	110	20	4.54545	2.355	0	0
30717	karyosome formation	P	1	5	17	20	29.4118	1	5	17	20	29.4118	2.355	0	0
5154	epidermal growth factor receptor binding	F	1	5	7	20	71.4286	1	5	7	20	71.4286	2.355	0	0
6560	proline metabolism	P	0	1	1	0	100	1	5	13	20	38.4615	2.355	0	0
6024	glycosaminoglycan biosynthesis	P	1	5	10	20	50	1	5	10	20	50	2.355	0	0
6023	aminoglycan biosynthesis	P	0	0	0	0	0	1	5	10	20	50	2.355	0	0
45477	regulation of nurse cell apoptosis	P	1	3	11	33.3333	27.2727	1	5	16	20	31.25	2.355	0	0
5615	extracellular space	C	1	4	16	25	25	1	5	20	20	25	2.355	0	0
30005	di-\, tri-valent inorganic cation homeostasis	P	0	0	0	0	0	1	5	20	20	25	2.355	0	0
50839	cell adhesion molecule binding	F	1	4	13	25	30.7692	1	5	17	20	29.4118	2.355	0	0
8305	integrin complex	C	1	5	15	20	33.3333	1	5	15	20	33.3333	2.355	0	0
7464	R3/R4 cell fate commitment	P	1	5	25	20	20	1	5	25	20	20	2.355	0	0
48056	R3/R4 cell differentiation (sensu Endopterygota)	P	0	0	0	0	0	1	5	25	20	20	2.355	0	0
1653	peptide receptor activity	F	0	1	16	0	6.25	1	5	117	20	4.2735	2.355	0	0
16476	shape changes of embryonic cells	P	1	2	6	50	33.3333	1	5	23	20	21.7391	2.355	0	0
15450	protein translocase activity	F	1	5	10	20	50	1	5	10	20	50	2.355	0	0
15103	inorganic anion transporter activity	F	0	0	0	0	0	1	5	27	20	18.5185	2.355	0	0
16482	cytoplasmic transport	P	0	0	0	0	0	1	5	14	20	35.7143	2.355	0	0
45467	R7 development	P	1	5	18	20	27.7778	1	5	18	20	27.7778	2.355	0	0
7282	cystoblast division	P	1	4	11	25	36.3636	1	5	14	20	35.7143	2.355	0	0
30130	clathrin coat of trans-Golgi network vesicle	C	1	4	11	25	36.3636	1	5	13	20	38.4615	2.355	0	0
30010	establishment of cell polarity	P	0	0	1	0	0	1	5	19	20	26.3158	2.355	0	0
7456	eye development (sensu Endopterygota)	P	1	26	299	3.84615	8.69565	6	88	511	6.81818	17.2211	2.346	0	0
7422	peripheral nervous system development	P	4	42	164	9.52381	25.6098	5	68	268	7.35294	25.3731	2.329	0	0
48749	compound eye development (sensu Endopterygota)	P	0	0	0	0	0	5	68	384	7.35294	17.7083	2.329	0	0
1745	compound eye morphogenesis (sensu Endopterygota)	P	1	14	175	7.14286	8	5	68	384	7.35294	17.7083	2.329	0	0
5102	receptor binding	F	0	6	20	0	30	4	49	170	8.16327	28.8235	2.321	0	0
1700	embryonic development (sensu Insecta)	P	0	25	64	0	39.0625	6	89	388	6.74157	22.9381	2.315	0	0
7154	cell communication	P	0	4	10	0	40	24	563	2381	4.26288	23.6455	2.312	0	0
16051	carbohydrate biosynthesis	P	0	3	9	0	33.3333	3	32	75	9.375	42.6667	2.293	0	0
8360	regulation of cell shape	P	4	64	190	6.25	33.6842	5	69	208	7.24638	33.1731	2.292	0	0
16265	death	P	0	0	0	0	0	8	135	491	5.92593	27.4949	2.278	0	0
7309	oocyte axis determination	P	0	3	10	0	30	4	50	297	8	16.835	2.274	0	0
45466	R7 cell differentiation	P	0	2	150	0	1.33333	2	17	178	11.7647	9.55056	2.271	0	0
4725	protein tyrosine phosphatase activity	F	2	17	51	11.7647	33.3333	2	17	51	11.7647	33.3333	2.271	0	0
7310	oocyte dorsal/ventral axis determination	P	2	8	19	25	42.1053	2	17	47	11.7647	36.1702	2.271	0	0
3	reproduction	P	0	2	7	0	28.5714	14	287	1087	4.87805	26.4029	2.258	0	0
48748	eye morphogenesis (sensu Endopterygota)	P	0	0	0	0	0	5	70	395	7.14286	17.7215	2.255	0	0
8238	exopeptidase activity	F	0	0	0	0	0	3	33	160	9.09091	20.625	2.228	0	0
9798	axis specification	P	0	2	17	0	11.7647	6	92	425	6.52174	21.6471	2.224	0	0
1654	eye development	P	0	0	5	0	0	6	92	523	6.52174	17.5908	2.224	0	0
7308	oocyte construction	P	0	1	1	0	100	4	52	301	7.69231	17.2757	2.184	0	0
48599	oocyte development	P	0	0	0	0	0	4	52	301	7.69231	17.2757	2.184	0	0
7179	transforming growth factor beta receptor signaling pathway	P	2	10	45	20	22.2222	2	18	63	11.1111	28.5714	2.168	0	0
45165	cell fate commitment	P	0	4	10	0	40	6	94	494	6.38298	19.0283	2.166	0	0
48523	negative regulation of cellular process	P	0	0	0	0	0	8	141	582	5.67376	24.2268	2.144	0	0
48592	eye morphogenesis	P	0	0	0	0	0	5	74	402	6.75676	18.408	2.116	0	0
30140	trans-Golgi network transport vesicle	C	0	1	2	0	50	1	6	15	16.6667	40	2.081	0	0
16350	maintenance of oocyte identity (sensu Insecta)	P	1	6	30	16.6667	20	1	6	30	16.6667	20	2.081	0	0
16857	racemase and epimerase activity\, acting on carbohydrates and derivatives	F	1	3	4	33.3333	75	1	6	15	16.6667	40	2.081	0	0
42278	purine nucleoside metabolism	P	0	0	0	0	0	1	6	10	16.6667	60	2.081	0	0
31267	small GTPase binding	F	0	0	0	0	0	1	6	20	16.6667	30	2.081	0	0
30203	glycosaminoglycan metabolism	P	0	0	0	0	0	1	6	12	16.6667	50	2.081	0	0
46128	purine ribonucleoside metabolism	P	0	0	0	0	0	1	6	10	16.6667	60	2.081	0	0
16782	transferase activity\, transferring sulfur-containing groups	F	0	0	0	0	0	1	6	21	16.6667	28.5714	2.081	0	0
7279	pole cell formation	P	1	6	12	16.6667	50	1	6	12	16.6667	50	2.081	0	0
4245	neprilysin activity	F	1	6	44	16.6667	13.6364	1	6	44	16.6667	13.6364	2.081	0	0
48333	mesodermal cell differentiation	P	0	0	0	0	0	1	6	29	16.6667	20.6897	2.081	0	0
45476	nurse cell apoptosis	P	0	3	9	0	33.3333	1	6	20	16.6667	30	2.081	0	0
16125	sterol metabolism	P	0	0	0	0	0	1	6	15	16.6667	40	2.081	0	0
15036	disulfide oxidoreductase activity	F	1	5	17	20	29.4118	1	6	19	16.6667	31.5789	2.081	0	0
8745	N-acetylmuramoyl-L-alanine amidase activity	F	1	6	11	16.6667	54.5455	1	6	11	16.6667	54.5455	2.081	0	0
4040	amidase activity	F	1	6	12	16.6667	50	1	6	12	16.6667	50	2.081	0	0
8582	regulation of synaptic growth at neuromuscular junction	P	1	1	8	100	12.5	1	6	31	16.6667	19.3548	2.081	0	0
6022	aminoglycan metabolism	P	0	0	0	0	0	1	6	12	16.6667	50	2.081	0	0
5112	Notch binding	F	1	6	13	16.6667	46.1538	1	6	13	16.6667	46.1538	2.081	0	0
6875	metal ion homeostasis	P	0	1	6	0	16.6667	1	6	26	16.6667	23.0769	2.081	0	0
30003	cation homeostasis	P	0	0	0	0	0	1	6	26	16.6667	23.0769	2.081	0	0
7584	response to nutrient	P	1	6	12	16.6667	50	1	6	12	16.6667	50	2.081	0	0
45705	negative regulation of salivary gland determination	P	1	6	28	16.6667	21.4286	1	6	28	16.6667	21.4286	2.081	0	0
6873	cell ion homeostasis	P	0	0	0	0	0	1	6	26	16.6667	23.0769	2.081	0	0
7318	pole plasm protein localization	P	1	6	29	16.6667	20.6897	1	6	29	16.6667	20.6897	2.081	0	0
7435	salivary gland morphogenesis	P	1	6	33	16.6667	18.1818	1	6	33	16.6667	18.1818	2.081	0	0
1710	mesodermal cell fate commitment	P	0	3	7	0	42.8571	1	6	29	16.6667	20.6897	2.081	0	0
42445	hormone metabolism	P	0	0	0	0	0	1	6	23	16.6667	26.087	2.081	0	0
30133	transport vesicle	C	0	0	0	0	0	1	6	15	16.6667	40	2.081	0	0
6694	steroid biosynthesis	P	0	2	5	0	40	1	6	15	16.6667	40	2.081	0	0
45704	regulation of salivary gland determination	P	0	0	0	0	0	1	6	28	16.6667	21.4286	2.081	0	0
7229	integrin-mediated signaling pathway	P	1	6	14	16.6667	42.8571	1	6	14	16.6667	42.8571	2.081	0	0
16854	racemase and epimerase activity	F	0	0	0	0	0	1	6	15	16.6667	40	2.081	0	0
7419	ventral cord development	P	1	6	62	16.6667	9.67742	1	6	62	16.6667	9.67742	2.081	0	0
7280	pole cell migration	P	1	6	16	16.6667	37.5	1	6	16	16.6667	37.5	2.081	0	0
9314	response to radiation	P	0	3	10	0	30	2	19	83	10.5263	22.8916	2.071	0	0
5057	receptor signaling protein activity	F	1	2	12	50	16.6667	2	19	59	10.5263	32.2034	2.071	0	0
9266	response to temperature stimulus	P	0	0	10	0	0	2	19	69	10.5263	27.5362	2.071	0	0
7178	transmembrane receptor protein serine/threonine kinase signaling pathway	P	0	1	3	0	33.3333	2	19	65	10.5263	29.2308	2.071	0	0
9888	tissue development	P	0	1	8	0	12.5	4	55	286	7.27273	19.2308	2.055	0	0
30136	clathrin-coated vesicle	C	0	0	0	0	0	3	36	115	8.33333	31.3043	2.05	0	0
48110	oocyte construction (sensu Insecta)	P	0	0	0	0	0	3	37	111	8.10811	33.3333	1.994	0	0
48111	oocyte axis determination (sensu Insecta)	P	1	2	4	50	50	3	37	109	8.10811	33.9449	1.994	0	0
7455	eye-antennal disc morphogenesis	P	0	8	25	0	32	5	78	430	6.41026	18.1395	1.985	0	0
1708	cell fate specification	P	0	4	22	0	18.1818	2	20	212	10	9.43396	1.981	0	0
8105	asymmetric protein localization	P	1	7	24	14.2857	29.1667	2	20	66	10	30.303	1.981	0	0
5096	GTPase activator activity	F	2	19	54	10.5263	35.1852	2	20	65	10	30.7692	1.981	0	0
48589	developmental growth	P	0	0	0	0	0	2	20	84	10	23.8095	1.981	0	0
48519	negative regulation of biological process	P	0	0	0	0	0	8	149	611	5.36913	24.3863	1.975	0	0
9994	oocyte differentiation	P	0	4	23	0	17.3913	4	58	320	6.89655	18.125	1.935	0	0
35214	eye-antennal disc development	P	0	2	6	0	33.3333	5	80	436	6.25	18.3486	1.922	0	0
7167	enzyme linked receptor protein signaling pathway	P	0	0	0	0	0	5	80	375	6.25	21.3333	1.922	0	0
8237	metallopeptidase activity	F	4	19	101	21.0526	18.8119	4	59	281	6.77966	20.9964	1.897	0	0
19899	enzyme binding	F	0	2	5	0	40	2	21	65	9.52381	32.3077	1.897	0	0
7314	oocyte anterior/posterior axis determination	P	1	11	173	9.09091	6.35838	3	39	263	7.69231	14.8289	1.889	0	0
16810	hydrolase activity\, acting on carbon-nitrogen (but not peptide) bonds	F	0	5	24	0	20.8333	3	39	134	7.69231	29.1045	1.889	0	0
51124	synaptic growth at neuromuscular junction	P	0	1	6	0	16.6667	1	7	37	14.2857	18.9189	1.863	0	0
7277	pole cell development	P	1	2	4	50	50	1	7	13	14.2857	53.8462	1.863	0	0
42834	peptidoglycan binding	F	1	7	14	14.2857	50	1	7	14	14.2857	50	1.863	0	0
42493	response to drug	P	0	0	0	0	0	1	7	37	14.2857	18.9189	1.863	0	0
8378	galactosyltransferase activity	F	1	7	24	14.2857	29.1667	1	7	24	14.2857	29.1667	1.863	0	0
5918	septate junction	C	1	7	17	14.2857	41.1765	1	7	17	14.2857	41.1765	1.863	0	0
7157	heterophilic cell adhesion	P	1	6	14	16.6667	42.8571	1	7	15	14.2857	46.6667	1.863	0	0
9253	peptidoglycan catabolism	P	1	7	14	14.2857	50	1	7	14	14.2857	50	1.863	0	0
16814	hydrolase activity\, acting on carbon-nitrogen (but not peptide) bonds\, in cyclic amidines	F	0	0	0	0	0	1	7	24	14.2857	29.1667	1.863	0	0
8586	wing vein morphogenesis	P	1	7	161	14.2857	4.34783	1	7	161	14.2857	4.34783	1.863	0	0
45175	basal protein localization	P	1	7	18	14.2857	38.8889	1	7	18	14.2857	38.8889	1.863	0	0
42060	wound healing	P	1	4	11	25	36.3636	1	7	23	14.2857	30.4348	1.863	0	0
5798	Golgi vesicle	C	0	1	2	0	50	1	7	17	14.2857	41.1765	1.863	0	0
7616	long-term memory	P	1	7	11	14.2857	63.6364	1	7	11	14.2857	63.6364	1.863	0	0
46621	negative regulation of organ size	P	1	4	16	25	25	1	7	21	14.2857	33.3333	1.863	0	0
6935	chemotaxis	P	0	2	5	0	40	1	7	15	14.2857	46.6667	1.863	0	0
41	transition metal ion transport	P	0	0	0	0	0	1	7	20	14.2857	35	1.863	0	0
3704	specific RNA polymerase II transcription factor activity	F	1	7	23	14.2857	30.4348	1	7	23	14.2857	30.4348	1.863	0	0
8239	dipeptidyl-peptidase activity	F	0	2	6	0	33.3333	1	7	16	14.2857	43.75	1.863	0	0
16323	basolateral plasma membrane	C	1	4	34	25	11.7647	1	7	51	14.2857	13.7255	1.863	0	0
16332	establishment and/or maintenance of polarity of embryonic epithelium	P	1	7	23	14.2857	30.4348	1	7	25	14.2857	28	1.863	0	0
7448	anterior/posterior pattern formation\, imaginal disc	P	0	3	15	0	20	1	7	31	14.2857	22.5806	1.863	0	0
7560	imaginal disc morphogenesis	P	0	3	8	0	37.5	7	130	628	5.38462	20.7006	1.852	0	0
7369	gastrulation	P	2	11	156	18.1818	7.05128	2	22	282	9.09091	7.80142	1.818	0	0
9101	glycoprotein biosynthesis	P	1	2	3	50	66.6667	2	22	59	9.09091	37.2881	1.818	0	0
46983	protein dimerization activity	F	0	9	19	0	47.3684	2	22	55	9.09091	40	1.818	0	0
7444	imaginal disc development	P	1	16	169	6.25	9.46746	8	157	704	5.09554	22.3011	1.817	0	0
16021	integral to membrane	C	20	498	2102	4.01606	23.6917	22	558	2238	3.94265	24.933	1.811	0	0
31224	intrinsic to membrane	C	0	0	0	0	0	22	559	2240	3.9356	24.9554	1.802	0	0
5386	carrier activity	F	0	0	1	0	0	7	135	415	5.18518	32.5301	1.745	0	0
45451	pole plasm oskar mRNA localization	P	1	15	59	6.66667	25.4237	2	23	79	8.69565	29.1139	1.743	0	0
7568	aging	P	0	2	3	0	66.6667	2	23	50	8.69565	46	1.743	0	0
8340	determination of adult life span	P	2	23	50	8.69565	46	2	23	50	8.69565	46	1.743	0	0
50953	sensory perception of light stimulus	P	0	0	0	0	0	2	23	78	8.69565	29.4872	1.743	0	0
1871	pattern binding	F	0	0	0	0	0	2	23	205	8.69565	11.2195	1.743	0	0
7601	visual perception	P	2	22	73	9.09091	30.137	2	23	78	8.69565	29.4872	1.743	0	0
8219	cell death	P	1	3	12	33.3333	25	6	111	440	5.40541	25.2273	1.722	0	0
9880	embryonic pattern specification	P	1	9	154	11.1111	5.84416	4	64	365	6.25	17.5343	1.716	0	0
30135	coated vesicle	C	1	12	26	8.33333	46.1538	3	43	130	6.97674	33.0769	1.696	0	0
51020	GTPase binding	F	0	2	7	0	28.5714	1	8	27	12.5	29.6296	1.684	0	0
9996	negative regulation of cell fate specification	P	1	3	6	33.3333	50	1	8	27	12.5	29.6296	1.684	0	0
7592	cuticle biosynthesis (sensu Protostomia and Nematoda)	P	0	0	0	0	0	1	8	43	12.5	18.6046	1.684	0	0
31589	cell-substrate adhesion	P	0	0	0	0	0	1	8	27	12.5	29.6296	1.684	0	0
4714	transmembrane receptor protein tyrosine kinase activity	F	1	5	153	20	3.26797	1	8	201	12.5	3.9801	1.684	0	0
19900	kinase binding	F	1	4	6	25	66.6667	1	8	21	12.5	38.0952	1.684	0	0
48134	germ-line cyst formation	P	1	3	18	33.3333	16.6667	1	8	36	12.5	22.2222	1.684	0	0
7160	cell-matrix adhesion	P	1	8	26	12.5	30.7692	1	8	27	12.5	29.6296	1.684	0	0
6997	nuclear organization and biogenesis	P	1	1	2	100	50	1	8	23	12.5	34.7826	1.684	0	0
4532	exoribonuclease activity	F	0	0	0	0	0	1	8	15	12.5	53.3333	1.684	0	0
16896	exoribonuclease activity\, producing 5¡¯-phosphomonoesters	F	0	0	0	0	0	1	8	15	12.5	53.3333	1.684	0	0
42277	peptide binding	F	0	2	2	0	100	1	8	124	12.5	6.45161	1.684	0	0
35222	wing disc pattern formation	P	0	1	2	0	50	1	8	158	12.5	5.06329	1.684	0	0
45167	asymmetric protein localization during cell fate commitment	P	1	8	22	12.5	36.3636	1	8	22	12.5	36.3636	1.684	0	0
6029	proteoglycan metabolism	P	0	0	2	0	0	1	8	18	12.5	44.4444	1.684	0	0
271	polysaccharide biosynthesis	P	0	0	0	0	0	1	8	19	12.5	42.1053	1.684	0	0
40003	cuticle biosynthesis (sensu Insecta)	P	0	1	3	0	33.3333	1	8	43	12.5	18.6046	1.684	0	0
43284	biopolymer biosynthesis	P	0	0	0	0	0	1	8	19	12.5	42.1053	1.684	0	0
8069	dorsal/ventral axis determination\, follicular epithelium (sensu Insecta)	P	1	7	18	14.2857	38.8889	1	8	150	12.5	5.33333	1.684	0	0
16806	dipeptidyl-peptidase and tripeptidyl-peptidase activity	F	0	1	1	0	100	1	8	17	12.5	47.0588	1.684	0	0
175	3¡¯-5¡¯-exoribonuclease activity	F	1	8	15	12.5	53.3333	1	8	15	12.5	53.3333	1.684	0	0
30166	proteoglycan biosynthesis	P	1	2	4	50	50	1	8	16	12.5	50	1.684	0	0
50906	detection of stimulus during sensory perception	P	0	0	2	0	0	1	8	32	12.5	25	1.684	0	0
5328	neurotransmitter\:sodium symporter activity	F	1	8	44	12.5	18.1818	1	8	44	12.5	18.1818	1.684	0	0
6979	response to oxidative stress	P	1	6	13	16.6667	46.1538	1	8	15	12.5	53.3333	1.684	0	0
9119	ribonucleoside metabolism	P	0	0	0	0	0	1	8	12	12.5	66.6667	1.684	0	0
5834	heterotrimeric G-protein complex	C	1	8	20	12.5	40	1	8	20	12.5	40	1.684	0	0
7591	molting cycle (sensu Insecta)	P	0	6	21	0	28.5714	1	8	39	12.5	20.5128	1.684	0	0
45196	establishment and/or maintenance of neuroblast polarity	P	1	7	22	14.2857	31.8182	1	8	25	12.5	32	1.684	0	0
19094	pole plasm mRNA localization	P	0	3	5	0	60	2	24	80	8.33333	30	1.672	0	0
5912	adherens junction	C	1	15	62	6.66667	24.1935	2	24	83	8.33333	28.9157	1.672	0	0
7316	pole plasm RNA localization	P	1	3	17	33.3333	17.6471	2	24	82	8.33333	29.2683	1.672	0	0
9100	glycoprotein metabolism	P	0	0	0	0	0	2	24	66	8.33333	36.3636	1.672	0	0
16788	hydrolase activity\, acting on ester bonds	F	0	7	20	0	35	9	193	715	4.66321	26.993	1.648	0	0
7610	behavior	P	1	4	47	25	8.51064	8	167	840	4.79042	19.8809	1.631	0	0
44262	cellular carbohydrate metabolism	P	0	0	0	0	0	6	115	463	5.21739	24.838	1.629	0	0
42802	protein self binding	F	3	85	196	3.52941	43.3674	5	91	206	5.49451	44.1748	1.608	0	0
7300	nurse cell to oocyte transport (sensu Insecta)	P	0	5	15	0	33.3333	2	25	67	8	37.3134	1.604	0	0
8610	lipid biosynthesis	P	0	10	23	0	43.4783	3	46	102	6.52174	45.098	1.566	0	0
9952	anterior/posterior pattern formation	P	0	2	8	0	25	4	69	375	5.7971	18.4	1.552	0	0
8150	biological_process	P	0	0	0	0	0	102	3389	11927	3.00974	28.4145	1.552	0	0
8047	enzyme activator activity	F	0	0	0	0	0	2	26	81	7.69231	32.0988	1.54	0	0
16811	hydrolase activity\, acting on carbon-nitrogen (but not peptide) bonds\, in linear amides	F	0	0	2	0	0	2	26	75	7.69231	34.6667	1.54	0	0
48565	gut development	P	0	0	0	0	0	2	26	245	7.69231	10.6122	1.54	0	0
7582	physiological process	P	0	0	8	0	0	95	3128	10712	3.03708	29.2009	1.538	0	0
16787	hydrolase activity	F	9	315	1034	2.85714	30.4642	26	717	2609	3.62622	27.4818	1.532	0	0
30594	neurotransmitter receptor activity	F	0	5	56	0	8.92857	1	9	102	11.1111	8.82353	1.531	0	0
1707	mesoderm formation	P	0	1	1	0	100	1	9	41	11.1111	21.9512	1.531	0	0
3707	steroid hormone receptor activity	F	1	9	33	11.1111	27.2727	1	9	33	11.1111	27.2727	1.531	0	0
313	organellar ribosome	C	0	0	0	0	0	1	9	11	11.1111	81.8182	1.531	0	0
4879	ligand-dependent nuclear receptor activity	F	1	9	38	11.1111	23.6842	1	9	38	11.1111	23.6842	1.531	0	0
16849	phosphorus-oxygen lyase activity	F	1	8	53	12.5	15.0943	1	9	56	11.1111	16.0714	1.531	0	0
18988	molting cycle (sensu Protostomia and Nematoda)	P	0	0	0	0	0	1	9	48	11.1111	18.75	1.531	0	0
46328	regulation of JNK cascade	P	0	5	22	0	22.7273	1	9	41	11.1111	21.9512	1.531	0	0
5761	mitochondrial ribosome	C	1	3	5	33.3333	60	1	9	11	11.1111	81.8182	1.531	0	0
42303	molting cycle	P	0	0	0	0	0	1	9	48	11.1111	18.75	1.531	0	0
7426	tracheal outgrowth (sensu Insecta)	P	1	9	24	11.1111	37.5	1	9	24	11.1111	37.5	1.531	0	0
42165	neurotransmitter binding	F	0	0	0	0	0	1	9	102	11.1111	8.82353	1.531	0	0
5326	neurotransmitter transporter activity	F	0	1	1	0	100	1	9	45	11.1111	20	1.531	0	0
42659	regulation of cell fate specification	P	0	1	12	0	8.33333	1	9	39	11.1111	23.0769	1.531	0	0
6730	one-carbon compound metabolism	P	1	9	38	11.1111	23.6842	1	9	38	11.1111	23.6842	1.531	0	0
19842	vitamin binding	F	0	0	0	0	0	1	9	37	11.1111	24.3243	1.531	0	0
45186	zonula adherens assembly	P	1	9	32	11.1111	28.125	1	9	32	11.1111	28.125	1.531	0	0
6665	sphingolipid metabolism	P	0	3	11	0	27.2727	1	9	26	11.1111	34.6154	1.531	0	0
1704	formation of primary germ layer	P	0	0	0	0	0	1	9	45	11.1111	20	1.531	0	0
48646	anatomical structure formation	P	0	0	0	0	0	1	9	47	11.1111	19.1489	1.531	0	0
5543	phospholipid binding	F	1	3	8	33.3333	37.5	1	9	26	11.1111	34.6154	1.531	0	0
48332	mesoderm morphogenesis	P	0	0	0	0	0	1	9	41	11.1111	21.9512	1.531	0	0
5669	transcription factor TFIID complex	C	1	9	19	11.1111	47.3684	1	9	19	11.1111	47.3684	1.531	0	0
7600	sensory perception	P	3	35	156	8.57143	22.4359	3	47	252	6.38298	18.6508	1.524	0	0
16023	cytoplasmic membrane-bound vesicle	C	0	2	7	0	28.5714	3	47	180	6.38298	26.1111	1.524	0	0
31410	cytoplasmic vesicle	C	0	0	0	0	0	3	47	180	6.38298	26.1111	1.524	0	0
16477	cell migration	P	1	8	24	12.5	33.3333	5	95	492	5.26316	19.3089	1.505	0	0
7431	salivary gland development	P	1	9	166	11.1111	5.42169	4	71	356	5.6338	19.9438	1.49	0	0
48732	gland development	P	0	0	0	0	0	4	71	356	5.6338	19.9438	1.49	0	0
35272	exocrine system development	P	0	0	0	0	0	4	71	356	5.6338	19.9438	1.49	0	0
30528	transcription regulator activity	F	2	49	203	4.08163	24.1379	9	203	897	4.4335	22.631	1.488	0	0
8283	cell proliferation	P	2	22	56	9.09091	39.2857	3	48	135	6.25	35.5556	1.484	0	0
4222	metalloendopeptidase activity	F	1	18	62	5.55556	29.0323	2	27	135	7.40741	20	1.479	0	0
7219	Notch signaling pathway	P	1	25	143	4	17.4825	2	27	147	7.40741	18.3673	1.479	0	0
50877	neurophysiological process	P	0	0	0	0	0	6	122	469	4.91803	26.0128	1.474	0	0
6928	cell motility	P	0	1	8	0	12.5	5	97	511	5.15464	18.9824	1.455	0	0
51674	localization of cell	P	0	0	0	0	0	5	97	511	5.15464	18.9824	1.455	0	0
15075	ion transporter activity	F	0	0	1	0	0	7	150	671	4.66667	22.3547	1.449	0	0
50794	regulation of cellular process	P	0	0	0	0	0	22	602	2135	3.65449	28.1967	1.43	0	0
31098	stress-activated protein kinase signaling pathway	P	0	0	0	0	0	2	28	87	7.14286	32.1839	1.421	0	0
7254	JNK cascade	P	2	20	56	10	35.7143	2	28	87	7.14286	32.1839	1.421	0	0
48489	synaptic vesicle transport	P	1	2	5	50	40	3	50	115	6	43.4783	1.407	0	0
16082	synaptic vesicle priming	P	1	10	31	10	32.2581	1	10	31	10	32.2581	1.4	0	0
8544	epidermis development	P	1	3	6	33.3333	50	1	10	43	10	23.2558	1.4	0	0
9190	cyclic nucleotide biosynthesis	P	1	8	53	12.5	15.0943	1	10	55	10	18.1818	1.4	0	0
16324	apical plasma membrane	C	1	10	33	10	30.303	1	10	33	10	30.303	1.4	0	0
8138	protein tyrosine/serine/threonine phosphatase activity	F	1	10	32	10	31.25	1	10	32	10	31.25	1.4	0	0
42302	structural constituent of cuticle	F	1	10	136	10	7.35294	1	10	136	10	7.35294	1.4	0	0
7427	tracheal epithelial cell migration (sensu Insecta)	P	1	10	39	10	25.641	1	10	39	10	25.641	1.4	0	0
9187	cyclic nucleotide metabolism	P	0	0	0	0	0	1	10	55	10	18.1818	1.4	0	0
44274	organismal biosynthesis	P	0	0	0	0	0	1	10	46	10	21.7391	1.4	0	0
16796	exonuclease activity\, active with either ribo- or deoxyribonucleic acids and producing 5¡¯-phosphomonoesters	F	0	0	0	0	0	1	10	21	10	47.6191	1.4	0	0
42063	gliogenesis	P	0	0	3	0	0	1	10	46	10	21.7391	1.4	0	0
48545	response to steroid hormone stimulus	P	0	0	0	0	0	1	10	23	10	43.4783	1.4	0	0
9991	response to extracellular stimulus	P	0	0	0	0	0	1	10	24	10	41.6667	1.4	0	0
31667	response to nutrient levels	P	0	0	0	0	0	1	10	24	10	41.6667	1.4	0	0
35075	response to ecdysone	P	1	5	9	20	55.5556	1	10	23	10	43.4783	1.4	0	0
43235	receptor complex	C	0	0	0	0	0	1	10	26	10	38.4615	1.4	0	0
42335	cuticle biosynthesis	P	0	1	2	0	50	1	10	46	10	21.7391	1.4	0	0
6963	antibacterial polypeptide induction	P	1	7	12	14.2857	58.3333	1	10	16	10	62.5	1.4	0	0
5507	copper ion binding	F	1	10	48	10	20.8333	1	10	48	10	20.8333	1.4	0	0
40011	locomotion	P	0	3	8	0	37.5	5	100	518	5	19.305	1.383	0	0
5794	Golgi apparatus	C	1	19	37	5.26316	51.3513	4	75	152	5.33333	49.3421	1.372	0	0
7281	germ cell development	P	0	9	34	0	26.4706	4	75	379	5.33333	19.7889	1.372	0	0
7626	locomotory behavior	P	0	4	9	0	44.4444	6	127	647	4.72441	19.6291	1.37	0	0
30154	cell differentiation	P	1	65	322	1.53846	20.1863	12	299	1381	4.01338	21.651	1.366	0	0
44264	cellular polysaccharide metabolism	P	0	0	0	0	0	2	29	187	6.89655	15.508	1.365	0	0
578	embryonic axis specification	P	1	3	18	33.3333	16.6667	2	29	102	6.89655	28.4314	1.365	0	0
5976	polysaccharide metabolism	P	0	0	0	0	0	2	29	187	6.89655	15.508	1.365	0	0
9987	cellular process	P	0	0	0	0	0	93	3093	10725	3.00679	28.8392	1.351	0	0
9887	organ morphogenesis	P	0	2	9	0	22.2222	8	184	826	4.34783	22.276	1.341	0	0
51179	localization	P	0	0	0	0	0	31	907	3341	3.41786	27.1476	1.339	0	0
45892	negative regulation of transcription\, DNA-dependent	P	0	11	29	0	37.931	3	52	143	5.76923	36.3636	1.333	0	0
5623	cell	C	0	0	0	0	0	74	2406	8030	3.07564	29.9626	1.311	0	0
42598	vesicular fraction	C	0	0	0	0	0	2	30	131	6.66667	22.9008	1.311	0	0
5792	microsome	C	2	30	131	6.66667	22.9008	2	30	131	6.66667	22.9008	1.311	0	0
8324	cation transporter activity	F	0	5	16	0	31.25	6	130	566	4.61538	22.9682	1.31	0	0
7475	apposition of dorsal and ventral wing surfaces	P	1	11	39	9.09091	28.2051	1	11	39	9.09091	28.2051	1.284	0	0
45926	negative regulation of growth	P	0	4	15	0	26.6667	1	11	37	9.09091	29.7297	1.284	0	0
9725	response to hormone stimulus	P	1	1	1	100	100	1	11	24	9.09091	45.8333	1.284	0	0
45596	negative regulation of cell differentiation	P	1	3	5	33.3333	60	1	11	36	9.09091	30.5556	1.284	0	0
42058	regulation of epidermal growth factor receptor signaling pathway	P	0	3	3	0	100	1	11	21	9.09091	52.3809	1.284	0	0
30537	larval behavior	P	1	1	8	100	12.5	1	11	39	9.09091	28.2051	1.284	0	0
7465	R7 cell fate commitment	P	1	6	14	16.6667	42.8571	1	11	21	9.09091	52.3809	1.284	0	0
50830	defense response to Gram-positive bacteria	P	1	10	29	10	34.4828	1	11	30	9.09091	36.6667	1.284	0	0
15370	solute\:sodium symporter activity	F	0	0	0	0	0	1	11	57	9.09091	19.2982	1.284	0	0
10004	gastrulation (sensu Insecta)	P	1	3	6	33.3333	50	1	11	103	9.09091	10.6796	1.284	0	0
6836	neurotransmitter transport	P	1	11	55	9.09091	20	1	11	55	9.09091	20	1.284	0	0
8081	phosphoric diester hydrolase activity	F	0	0	2	0	0	1	11	49	9.09091	22.449	1.284	0	0
7528	neuromuscular junction development	P	0	4	19	0	21.0526	1	11	56	9.09091	19.6429	1.284	0	0
51052	regulation of DNA metabolism	P	0	0	0	0	0	1	11	28	9.09091	39.2857	1.284	0	0
9581	detection of external stimulus	P	0	0	0	0	0	1	11	58	9.09091	18.9655	1.284	0	0
1703	gastrulation (sensu Protostomia)	P	0	0	0	0	0	1	11	103	9.09091	10.6796	1.284	0	0
7432	salivary gland determination	P	0	5	16	0	31.25	1	11	44	9.09091	25	1.284	0	0
16763	transferase activity\, transferring pentosyl groups	F	0	1	9	0	11.1111	1	11	29	9.09091	37.931	1.284	0	0
15294	solute\:cation symporter activity	F	0	0	0	0	0	1	11	57	9.09091	19.2982	1.284	0	0
4872	receptor activity	F	5	107	905	4.6729	11.8232	6	132	1105	4.54545	11.9457	1.27	0	0
40007	growth	P	0	8	18	0	44.4444	3	54	185	5.55556	29.1892	1.262	0	0
48488	synaptic vesicle endocytosis	P	0	15	37	0	40.5405	2	31	68	6.45161	45.5882	1.259	0	0
8298	intracellular mRNA localization	P	0	12	34	0	35.2941	2	32	101	6.25	31.6832	1.21	0	0
12501	programmed cell death	P	1	5	22	20	22.7273	5	108	430	4.62963	25.1163	1.2	0	0
35088	establishment and/or maintenance of apical/basal cell polarity	P	0	1	4	0	25	1	12	44	8.33333	27.2727	1.181	0	0
7043	intercellular junction assembly	P	0	0	1	0	0	1	12	39	8.33333	30.7692	1.181	0	0
6917	induction of apoptosis	P	1	10	25	10	40	1	12	31	8.33333	38.7097	1.181	0	0
19199	transmembrane receptor protein kinase activity	F	0	0	0	0	0	1	12	222	8.33333	5.40541	1.181	0	0
4428	inositol or phosphatidylinositol kinase activity	F	0	4	9	0	44.4444	1	12	28	8.33333	42.8571	1.181	0	0
43297	apical junction assembly	P	0	0	0	0	0	1	12	38	8.33333	31.5789	1.181	0	0
15674	di-\, tri-valent inorganic cation transport	P	0	0	0	0	0	1	12	68	8.33333	17.6471	1.181	0	0
45197	establishment and/or maintenance of epithelial cell polarity	P	1	9	34	11.1111	26.4706	1	12	44	8.33333	27.2727	1.181	0	0
16203	muscle attachment	P	1	12	173	8.33333	6.93642	1	12	179	8.33333	6.70391	1.181	0	0
7294	oocyte fate determination (sensu Insecta)	P	1	12	54	8.33333	22.2222	1	12	54	8.33333	22.2222	1.181	0	0
9611	response to wounding	P	0	2	9	0	22.2222	1	12	35	8.33333	34.2857	1.181	0	0
5913	cell-cell adherens junction	C	0	0	1	0	0	1	12	27	8.33333	44.4444	1.181	0	0
9967	positive regulation of signal transduction	P	0	0	0	0	0	1	12	23	8.33333	52.1739	1.181	0	0
8286	insulin receptor signaling pathway	P	1	12	36	8.33333	33.3333	1	12	40	8.33333	30	1.181	0	0
8061	chitin binding	F	1	12	154	8.33333	7.79221	1	12	154	8.33333	7.79221	1.181	0	0
51093	negative regulation of development	P	0	0	0	0	0	1	12	50	8.33333	24	1.181	0	0
3674	molecular_function	F	0	0	0	0	0	136	4823	17138	2.81982	28.1421	1.173	0	0
50789	regulation of biological process	P	0	0	0	0	0	23	668	2323	3.44311	28.7559	1.16	0	0
5795	Golgi stack	C	3	58	111	5.17241	52.2522	3	58	111	5.17241	52.2522	1.129	0	0
51243	negative regulation of cellular physiological process	P	0	0	0	0	0	5	112	469	4.46429	23.8806	1.115	0	0
6793	phosphorus metabolism	P	0	0	0	0	0	10	259	968	3.861	26.7562	1.112	0	0
6796	phosphate metabolism	P	0	1	1	0	100	10	259	968	3.861	26.7562	1.112	0	0
6351	transcription\, DNA-dependent	P	0	1	8	0	12.5	13	353	1331	3.68272	26.5214	1.1	0	0
43118	negative regulation of physiological process	P	0	0	0	0	0	5	113	470	4.42478	24.0425	1.094	0	0
30706	oocyte differentiation (sensu Insecta)	P	0	2	4	0	50	1	13	55	7.69231	23.6364	1.088	0	0
45944	positive regulation of transcription from RNA polymerase II promoter	P	1	13	39	7.69231	33.3333	1	13	39	7.69231	33.3333	1.088	0	0
51338	regulation of transferase activity	P	0	0	0	0	0	1	13	33	7.69231	39.3939	1.088	0	0
6800	oxygen and reactive oxygen species metabolism	P	0	0	0	0	0	1	13	29	7.69231	44.8276	1.088	0	0
7608	sensory perception of smell	P	1	13	86	7.69231	15.1163	1	13	86	7.69231	15.1163	1.088	0	0
45859	regulation of protein kinase activity	P	0	2	7	0	28.5714	1	13	33	7.69231	39.3939	1.088	0	0
42981	regulation of apoptosis	P	1	3	8	33.3333	37.5	2	35	225	5.71429	15.5556	1.072	0	0
30054	cell junction	C	0	0	0	0	0	2	35	113	5.71429	30.9734	1.072	0	0
5578	extracellular matrix (sensu Metazoa)	C	2	16	44	12.5	36.3636	2	35	149	5.71429	23.4899	1.072	0	0
50791	regulation of physiological process	P	0	0	0	0	0	20	581	2078	3.44234	27.9596	1.07	0	0
5506	iron ion binding	F	3	84	309	3.57143	27.1845	4	87	325	4.5977	26.7692	1.057	0	0
19219	regulation of nucleobase\, nucleoside\, nucleotide and nucleic acid metabolism	P	0	0	0	0	0	14	389	1450	3.59897	26.8276	1.054	0	0
51244	regulation of cellular physiological process	P	0	0	0	0	0	19	552	1987	3.44203	27.7806	1.039	0	0
7269	neurotransmitter secretion	P	3	59	154	5.08475	38.3117	3	61	158	4.91803	38.6076	1.036	0	0
7169	transmembrane receptor protein tyrosine kinase signaling pathway	P	1	8	156	12.5	5.12821	3	61	309	4.91803	19.7411	1.036	0	0
7476	wing morphogenesis	P	2	37	272	5.40541	13.6029	3	61	374	4.91803	16.3102	1.036	0	0
45055	regulated secretory pathway	P	0	0	0	0	0	3	61	158	4.91803	38.6076	1.036	0	0
31323	regulation of cellular metabolism	P	0	0	0	0	0	15	423	1537	3.5461	27.5211	1.034	0	0
1751	eye photoreceptor cell differentiation (sensu Endopterygota)	P	0	3	4	0	75	2	36	262	5.55556	13.7405	1.028	0	0
1754	eye photoreceptor cell differentiation	P	0	0	2	0	0	2	36	263	5.55556	13.6882	1.028	0	0
165	MAPKKK cascade	P	1	10	17	10	58.8235	2	36	102	5.55556	35.2941	1.028	0	0
50875	cellular physiological process	P	0	41	102	0	40.1961	86	2905	9679	2.96041	30.0134	1.018	0	0
46914	transition metal ion binding	F	0	0	0	0	0	17	490	1746	3.46939	28.0642	1.011	0	0
7472	wing disc morphogenesis	P	1	4	136	25	2.94118	3	62	376	4.83871	16.4894	1.006	0	0
7619	courtship behavior	P	1	11	63	9.09091	17.4603	1	14	100	7.14286	14	1.003	0	0
15293	symporter activity	F	1	10	51	10	19.6078	1	14	69	7.14286	20.2899	1.003	0	0
8202	steroid metabolism	P	0	7	17	0	41.1765	1	14	36	7.14286	38.8889	1.003	0	0
30716	oocyte fate determination	P	0	2	14	0	14.2857	1	14	68	7.14286	20.5882	1.003	0	0
46872	metal ion binding	F	18	443	1349	4.0632	32.8391	24	724	2515	3.31492	28.7873	0.988	0	0
43167	ion binding	F	0	0	0	0	0	24	724	2515	3.31492	28.7873	0.988	0	0
31012	extracellular matrix	C	0	3	14	0	21.4286	2	37	158	5.40541	23.4177	0.987	0	0
5624	membrane fraction	C	0	5	20	0	25	2	37	159	5.40541	23.2704	0.987	0	0
50793	regulation of development	P	0	1	9	0	11.1111	2	37	280	5.40541	13.2143	0.987	0	0
16481	negative regulation of transcription	P	1	19	38	5.26316	50	3	63	166	4.7619	37.9518	0.977	0	0
8236	serine-type peptidase activity	F	1	15	40	6.66667	37.5	3	63	435	4.7619	14.4828	0.977	0	0
1505	regulation of neurotransmitter levels	P	0	0	0	0	0	3	63	176	4.7619	35.7955	0.977	0	0
16757	transferase activity\, transferring glycosyl groups	F	1	36	100	2.77778	36	3	63	201	4.7619	31.3433	0.977	0	0
5975	carbohydrate metabolism	P	0	54	230	0	23.4783	6	149	606	4.02684	24.5875	0.96	0	0
40008	regulation of growth	P	0	2	9	0	22.2222	2	38	127	5.26316	29.9213	0.946	0	0
6752	group transfer coenzyme metabolism	P	0	0	0	0	0	2	38	91	5.26316	41.7582	0.946	0	0
46906	tetrapyrrole binding	F	0	0	0	0	0	2	38	181	5.26316	20.9945	0.946	0	0
7498	mesoderm development	P	2	31	159	6.45161	19.4968	2	38	196	5.26316	19.3878	0.946	0	0
20037	heme binding	F	2	38	181	5.26316	20.9945	2	38	181	5.26316	20.9945	0.946	0	0
7015	actin filament organization	P	2	32	102	6.25	31.3726	2	38	120	5.26316	31.6667	0.946	0	0
7010	cytoskeleton organization and biogenesis	P	1	18	66	5.55556	27.2727	7	180	704	3.88889	25.5682	0.943	0	0
7307	chorion gene amplification	P	1	15	25	6.66667	60	1	15	25	6.66667	60	0.926	0	0
30125	clathrin vesicle coat	C	0	11	21	0	52.3809	1	15	32	6.66667	46.875	0.926	0	0
19897	extrinsic to plasma membrane	C	0	2	2	0	100	1	15	34	6.66667	44.1176	0.926	0	0
7613	memory	P	0	8	21	0	38.0952	1	15	35	6.66667	42.8571	0.926	0	0
30118	clathrin coat	C	0	0	0	0	0	1	15	32	6.66667	46.875	0.926	0	0
6986	response to unfolded protein	P	1	15	50	6.66667	30	1	15	50	6.66667	30	0.926	0	0
7317	regulation of pole plasm oskar mRNA localization	P	1	15	43	6.66667	34.8837	1	15	43	6.66667	34.8837	0.926	0	0
7365	periodic partitioning	P	1	2	4	50	50	1	15	78	6.66667	19.2308	0.926	0	0
45216	intercellular junction assembly and/or maintenance	P	0	3	6	0	50	1	15	46	6.66667	32.6087	0.926	0	0
43065	positive regulation of apoptosis	P	0	1	1	0	100	1	15	37	6.66667	40.5405	0.926	0	0
9948	anterior/posterior axis specification	P	0	2	29	0	6.89655	3	65	350	4.61538	18.5714	0.92	0	0
35220	wing disc development	P	0	1	3	0	33.3333	3	65	385	4.61538	16.8831	0.92	0	0
51234	establishment of localization	P	0	0	0	0	0	28	870	3202	3.21839	27.1705	0.911	0	0
4497	monooxygenase activity	F	2	36	160	5.55556	22.5	2	39	183	5.12821	21.3115	0.907	0	0
35114	appendage morphogenesis (sensu Endopterygota)	P	0	0	0	0	0	3	66	424	4.54545	15.566	0.892	0	0
48737	appendage development (sensu Endopterygota)	P	0	0	0	0	0	3	66	424	4.54545	15.566	0.892	0	0
6355	regulation of transcription\, DNA-dependent	P	10	310	1220	3.22581	25.4098	12	342	1306	3.50877	26.1868	0.878	0	0
45449	regulation of transcription	P	4	96	493	4.16667	19.4726	13	375	1408	3.46667	26.6335	0.871	0	0
6461	protein complex assembly	P	1	6	15	16.6667	40	2	40	112	5	35.7143	0.869	0	0
267	cell fraction	C	0	0	0	0	0	2	40	163	5	24.5399	0.869	0	0
30246	carbohydrate binding	F	0	2	3	0	66.6667	2	40	287	5	13.9373	0.869	0	0
48736	appendage development	P	0	0	0	0	0	3	67	428	4.47761	15.6542	0.865	0	0
35107	appendage morphogenesis	P	0	0	0	0	0	3	67	428	4.47761	15.6542	0.865	0	0
8587	wing margin morphogenesis	P	0	5	27	0	18.5185	1	16	66	6.25	24.2424	0.854	0	0
6277	DNA amplification	P	0	1	1	0	100	1	16	26	6.25	61.5385	0.854	0	0
8509	anion transporter activity	F	0	0	0	0	0	1	16	60	6.25	26.6667	0.854	0	0
48729	tissue morphogenesis	P	0	0	0	0	0	1	16	78	6.25	20.5128	0.854	0	0
30247	polysaccharide binding	F	0	2	33	0	6.06061	1	16	191	6.25	8.37696	0.854	0	0
51258	protein polymerization	P	1	9	18	11.1111	50	1	16	33	6.25	48.4849	0.854	0	0
8408	3¡¯-5¡¯ exonuclease activity	F	0	8	17	0	47.0588	1	16	34	6.25	47.0588	0.854	0	0
19898	extrinsic to membrane	C	0	1	10	0	10	1	16	44	6.25	36.3636	0.854	0	0
8092	cytoskeletal protein binding	F	0	7	21	0	33.3333	3	68	242	4.41176	28.0992	0.838	0	0
48468	cell development	P	0	0	0	0	0	7	187	834	3.74331	22.4221	0.838	0	0
7411	axon guidance	P	2	36	146	5.55556	24.6575	2	41	179	4.87805	22.905	0.832	0	0
43067	regulation of programmed cell death	P	1	1	7	100	14.2857	2	41	244	4.87805	16.8033	0.832	0	0
16043	cell organization and biogenesis	P	0	4	24	0	16.6667	19	578	1878	3.2872	30.7774	0.825	0	0
6403	RNA localization	P	0	3	5	0	60	2	42	124	4.7619	33.871	0.796	0	0
51606	detection of stimulus	P	0	0	0	0	0	1	17	75	5.88235	22.6667	0.788	0	0
7416	synaptogenesis	P	0	10	31	0	32.2581	1	17	68	5.88235	25	0.788	0	0
16591	DNA-directed RNA polymerase II\, holoenzyme	C	0	0	0	0	0	1	17	31	5.88235	54.8387	0.788	0	0
16042	lipid catabolism	P	1	14	188	7.14286	7.44681	1	17	197	5.88235	8.62944	0.788	0	0
19725	cell homeostasis	P	0	0	0	0	0	1	17	39	5.88235	43.5897	0.788	0	0
12502	induction of programmed cell death	P	0	0	0	0	0	1	17	45	5.88235	37.7778	0.788	0	0
9582	detection of abiotic stimulus	P	0	0	0	0	0	1	17	75	5.88235	22.6667	0.788	0	0
9064	glutamine family amino acid metabolism	P	0	0	0	0	0	1	17	56	5.88235	30.3571	0.788	0	0
19222	regulation of metabolism	P	0	0	0	0	0	15	452	1639	3.31858	27.5778	0.762	0	0
7467	photoreceptor cell differentiation (sensu Endopterygota)	P	0	8	148	0	5.40541	2	43	285	4.65116	15.0877	0.761	0	0
6897	endocytosis	P	1	12	28	8.33333	42.8571	2	43	122	4.65116	35.2459	0.761	0	0
45934	negative regulation of nucleobase\, nucleoside\, nucleotide and nucleic acid metabolism	P	0	0	0	0	0	3	71	200	4.22535	35.5	0.76	0	0
7186	G-protein coupled receptor protein signaling pathway	P	3	58	450	5.17241	12.8889	3	71	515	4.22535	13.7864	0.76	0	0
42462	eye photoreceptor cell development	P	0	1	5	0	20	1	18	211	5.55556	8.53081	0.726	0	0
16337	cell-cell adhesion	P	0	2	10	0	20	1	18	81	5.55556	22.2222	0.726	0	0
15849	organic acid transport	P	0	0	0	0	0	1	18	79	5.55556	22.7848	0.726	0	0
42051	eye photoreceptor development (sensu Endopterygota)	P	0	3	25	0	12	1	18	210	5.55556	8.57143	0.726	0	0
46942	carboxylic acid transport	P	0	0	0	0	0	1	18	79	5.55556	22.7848	0.726	0	0
9116	nucleoside metabolism	P	1	7	18	14.2857	38.8889	1	18	38	5.55556	47.3684	0.726	0	0
6030	chitin metabolism	P	1	12	154	8.33333	7.79221	1	18	165	5.55556	10.9091	0.726	0	0
7623	circadian rhythm	P	1	16	83	6.25	19.2771	1	18	97	5.55556	18.5567	0.726	0	0
8233	peptidase activity	F	4	106	440	3.77359	24.0909	8	227	979	3.52423	23.1869	0.721	0	0
43169	cation binding	F	0	0	0	0	0	19	594	2211	3.19865	26.8657	0.698	0	0
3779	actin binding	F	2	45	168	4.44444	26.7857	2	45	168	4.44444	26.7857	0.694	0	0
6629	lipid metabolism	P	1	24	118	4.16667	20.339	4	104	457	3.84615	22.7571	0.685	0	0
42706	eye photoreceptor cell fate commitment	P	0	0	0	0	0	1	19	62	5.26316	30.6452	0.668	0	0
16079	synaptic vesicle exocytosis	P	0	1	3	0	33.3333	1	19	49	5.26316	38.7755	0.668	0	0
50808	synapse organization and biogenesis	P	0	0	0	0	0	1	19	72	5.26316	26.3889	0.668	0	0
6814	sodium ion transport	P	1	19	106	5.26316	17.9245	1	19	106	5.26316	17.9245	0.668	0	0
30198	extracellular matrix organization and biogenesis	P	0	0	0	0	0	1	19	72	5.26316	26.3889	0.668	0	0
51128	regulation of cell organization and biogenesis	P	0	0	0	0	0	1	19	59	5.26316	32.2034	0.668	0	0
5342	organic acid transporter activity	F	0	0	0	0	0	1	19	81	5.26316	23.4568	0.668	0	0
46620	regulation of organ size	P	1	10	26	10	38.4615	1	19	54	5.26316	35.1852	0.668	0	0
45177	apical part of cell	C	0	6	20	0	30	1	19	59	5.26316	32.2034	0.668	0	0
1752	eye photoreceptor fate commitment (sensu Endopterygota)	P	0	0	8	0	0	1	19	62	5.26316	30.6452	0.668	0	0
35265	organ growth	P	0	0	0	0	0	1	19	54	5.26316	35.1852	0.668	0	0
46943	carboxylic acid transporter activity	F	0	0	0	0	0	1	19	81	5.26316	23.4568	0.668	0	0
7617	mating behavior	P	0	2	24	0	8.33333	1	19	140	5.26316	13.5714	0.668	0	0
6810	transport	P	11	319	1180	3.44828	27.0339	24	771	2667	3.11284	28.9089	0.653	0	0
7268	synaptic transmission	P	0	8	25	0	32	3	76	219	3.94737	34.7032	0.638	0	0
31324	negative regulation of cellular metabolism	P	0	0	0	0	0	3	76	214	3.94737	35.514	0.638	0	0
19226	transmission of nerve impulse	P	0	0	1	0	0	3	76	220	3.94737	34.5455	0.638	0	0
6812	cation transport	P	1	23	145	4.34783	15.8621	4	107	460	3.73832	23.2609	0.626	0	0
8594	photoreceptor cell morphogenesis (sensu Endopterygota)	P	0	3	14	0	21.4286	1	20	221	5	9.04977	0.613	0	0
48511	rhythmic process	P	0	6	26	0	23.0769	1	20	99	5	20.202	0.613	0	0
6486	protein amino acid glycosylation	P	1	11	37	9.09091	29.7297	1	20	56	5	35.7143	0.613	0	0
6352	transcription initiation	P	1	11	23	9.09091	47.8261	1	20	39	5	51.282	0.613	0	0
46467	membrane lipid biosynthesis	P	0	0	0	0	0	1	20	37	5	54.054	0.613	0	0
43068	positive regulation of programmed cell death	P	0	0	0	0	0	1	20	57	5	35.0877	0.613	0	0
30120	vesicle coat	C	0	0	0	0	0	1	20	43	5	46.5116	0.613	0	0
1558	regulation of cell growth	P	1	13	20	7.69231	65	1	20	42	5	47.6191	0.613	0	0
16564	transcriptional repressor activity	F	1	16	48	6.25	33.3333	1	20	75	5	26.6667	0.613	0	0
3677	DNA binding	F	11	365	1328	3.0137	27.4849	13	402	1455	3.23383	27.6289	0.607	0	0
4930	G-protein coupled receptor activity	F	2	46	423	4.34783	10.8747	2	48	469	4.16667	10.2345	0.599	0	0
785	chromatin	C	2	32	99	6.25	32.3232	2	48	161	4.16667	29.8137	0.599	0	0
7243	protein kinase cascade	P	0	1	3	0	33.3333	2	48	134	4.16667	35.8209	0.599	0	0
30695	GTPase regulator activity	F	0	0	0	0	0	2	48	157	4.16667	30.5733	0.599	0	0
6350	transcription	P	9	263	967	3.42205	27.1975	14	438	1576	3.19635	27.7919	0.586	0	0
16758	transferase activity\, transferring hexosyl groups	F	0	9	71	0	12.6761	2	49	166	4.08163	29.5181	0.568	0	0
7517	muscle development	P	1	13	122	7.69231	10.6557	2	49	422	4.08163	11.6114	0.568	0	0
5739	mitochondrion	C	2	124	228	1.6129	54.386	6	174	343	3.44828	50.7289	0.566	0	0
30117	membrane coat	C	0	0	0	0	0	1	21	45	4.7619	46.6667	0.562	0	0
48475	coated membrane	C	0	0	0	0	0	1	21	45	4.7619	46.6667	0.562	0	0
43413	biopolymer glycosylation	P	0	0	0	0	0	1	21	57	4.7619	36.8421	0.562	0	0
43296	apical junction complex	C	0	0	0	0	0	1	21	55	4.7619	38.1818	0.562	0	0
7447	imaginal disc pattern formation	P	0	3	14	0	21.4286	1	21	214	4.7619	9.81308	0.562	0	0
30145	manganese ion binding	F	1	21	50	4.7619	42	1	21	50	4.7619	42	0.562	0	0
8194	UDP-glycosyltransferase activity	F	0	1	1	0	100	1	21	51	4.7619	41.1765	0.562	0	0
16705	oxidoreductase activity\, acting on paired donors\, with incorporation or reduction of molecular oxygen	F	0	0	1	0	0	1	21	119	4.7619	17.6471	0.562	0	0
8289	lipid binding	F	0	3	14	0	21.4286	1	21	64	4.7619	32.8125	0.562	0	0
7420	brain development	P	1	7	175	14.2857	4	1	21	237	4.7619	8.86076	0.562	0	0
74	regulation of progression through cell cycle	P	2	46	88	4.34783	52.2727	3	80	316	3.75	25.3165	0.546	0	0
44237	cellular metabolism	P	0	1	1	0	100	63	2170	6954	2.90323	31.2051	0.546	0	0
35070	salivary gland histolysis	P	0	1	4	0	25	2	50	139	4	35.9712	0.539	0	0
48102	autophagic cell death	P	2	46	124	4.34783	37.0968	2	50	139	4	35.9712	0.539	0	0
35071	salivary gland cell autophagic cell death	P	2	46	126	4.34783	36.5079	2	50	139	4	35.9712	0.539	0	0
6996	organelle organization and biogenesis	P	0	0	0	0	0	11	342	1143	3.21637	29.9213	0.536	0	0
4888	transmembrane receptor activity	F	0	7	175	0	4	3	81	872	3.7037	9.28899	0.524	0	0
42461	photoreceptor cell development	P	0	2	2	0	100	1	22	224	4.54545	9.82143	0.513	0	0
7606	sensory perception of chemical stimulus	P	0	0	3	0	0	1	22	156	4.54545	14.1026	0.513	0	0
6044	N-acetylglucosamine metabolism	P	0	4	7	0	57.1429	1	22	172	4.54545	12.7907	0.513	0	0
6040	amino sugar metabolism	P	0	0	0	0	0	1	22	172	4.54545	12.7907	0.513	0	0
19098	reproductive behavior	P	0	0	0	0	0	1	22	146	4.54545	15.0685	0.513	0	0
6041	glucosamine metabolism	P	0	0	0	0	0	1	22	172	4.54545	12.7907	0.513	0	0
46530	photoreceptor cell differentiation	P	0	1	2	0	50	2	51	302	3.92157	16.8874	0.51	0	0
7350	blastoderm segmentation	P	0	14	167	0	8.38323	2	51	326	3.92157	15.6442	0.51	0	0
16271	tissue death	P	0	0	0	0	0	2	51	140	3.92157	36.4286	0.51	0	0
15405	P-P-bond-hydrolysis-driven transporter activity	F	0	0	0	0	0	2	51	133	3.92157	38.3459	0.51	0	0
7559	histolysis	P	0	1	1	0	100	2	51	140	3.92157	36.4286	0.51	0	0
7409	axonogenesis	P	1	16	65	6.25	24.6154	2	51	217	3.92157	23.5023	0.51	0	0
904	cellular morphogenesis during differentiation	P	0	1	3	0	33.3333	3	82	480	3.65854	17.0833	0.502	0	0
30001	metal ion transport	P	0	8	19	0	42.1053	2	52	303	3.84615	17.1617	0.482	0	0
5743	mitochondrial inner membrane	C	1	38	91	2.63158	41.7582	2	52	117	3.84615	44.4444	0.482	0	0
7267	cell-cell signaling	P	0	5	13	0	38.4615	3	83	244	3.61446	34.0164	0.48	0	0
8235	metalloexopeptidase activity	F	0	9	18	0	50	1	23	121	4.34783	19.0083	0.467	0	0
3682	chromatin binding	F	1	21	62	4.7619	33.871	1	23	67	4.34783	34.3284	0.467	0	0
48747	muscle fiber development	P	0	0	0	0	0	1	23	124	4.34783	18.5484	0.467	0	0
5529	sugar binding	F	1	23	95	4.34783	24.2105	1	23	95	4.34783	24.2105	0.467	0	0
48637	skeletal muscle development	P	0	0	0	0	0	1	23	124	4.34783	18.5484	0.467	0	0
48741	skeletal muscle fiber development	P	0	0	0	0	0	1	23	124	4.34783	18.5484	0.467	0	0
16049	cell growth	P	0	5	16	0	31.25	1	23	67	4.34783	34.3284	0.467	0	0
5694	chromosome	C	0	19	61	0	31.1475	4	116	345	3.44828	33.6232	0.459	0	0
9892	negative regulation of metabolism	P	0	0	0	0	0	3	84	247	3.57143	34.0081	0.459	0	0
44255	cellular lipid metabolism	P	0	0	0	0	0	3	84	214	3.57143	39.2523	0.459	0	0
1709	cell fate determination	P	1	11	165	9.09091	6.66667	2	53	363	3.77359	14.6006	0.454	0	0
4252	serine-type endopeptidase activity	F	1	48	332	2.08333	14.4578	2	53	402	3.77359	13.1841	0.454	0	0
16568	chromatin modification	P	1	21	43	4.7619	48.8372	2	54	122	3.7037	44.2623	0.427	0	0
19866	inner membrane	C	0	11	24	0	45.8333	2	54	120	3.7037	45	0.427	0	0
8595	determination of anterior/posterior axis\, embryo	P	1	17	47	5.88235	36.1702	1	24	79	4.16667	30.3798	0.422	0	0
7351	regional subdivision	P	0	0	0	0	0	1	24	79	4.16667	30.3798	0.422	0	0
8361	regulation of cell size	P	0	6	16	0	37.5	1	24	74	4.16667	32.4324	0.422	0	0
44260	cellular macromolecule metabolism	P	0	0	0	0	0	31	1054	3386	2.94118	31.1282	0.408	0	0
45595	regulation of cell differentiation	P	0	0	0	0	0	1	25	225	4	11.1111	0.38	0	0
46552	photoreceptor cell fate commitment	P	0	0	0	0	0	1	25	206	4	12.1359	0.38	0	0
6338	chromatin remodeling	P	1	6	15	16.6667	40	1	25	65	4	38.4615	0.38	0	0
7459	photoreceptor fate commitment (sensu Endopterygota)	P	0	6	146	0	4.10959	1	25	206	4	12.1359	0.38	0	0
16327	apicolateral plasma membrane	C	1	9	34	11.1111	26.4706	1	25	69	4	36.2319	0.38	0	0
7519	striated muscle development	P	0	1	18	0	5.55556	1	25	145	4	17.2414	0.38	0	0
7611	learning and/or memory	P	0	13	48	0	27.0833	1	25	72	4	34.7222	0.38	0	0
6915	apoptosis	P	1	34	79	2.94118	43.038	2	56	275	3.57143	20.3636	0.374	0	0
4842	ubiquitin-protein ligase activity	F	4	121	291	3.30579	41.5808	4	121	291	3.30579	41.5808	0.372	0	0
45045	secretory pathway	P	0	2	3	0	66.6667	3	89	205	3.37079	43.4146	0.356	0	0
9108	coenzyme biosynthesis	P	0	1	2	0	50	2	57	130	3.50877	43.8462	0.348	0	0
7173	epidermal growth factor receptor signaling pathway	P	0	17	179	0	9.49721	1	26	195	3.84615	13.3333	0.34	0	0
4527	exonuclease activity	F	0	14	32	0	43.75	1	26	58	3.84615	44.8276	0.34	0	0
5911	intercellular junction	C	0	2	7	0	28.5714	1	26	71	3.84615	36.6197	0.34	0	0
9308	amine metabolism	P	0	0	0	0	0	4	123	458	3.25203	26.8559	0.339	0	0
5554	molecular function unknown	F	5	157	437	3.18471	35.9268	5	157	437	3.18471	35.9268	0.332	0	0
46903	secretion	P	0	0	0	0	0	3	91	211	3.2967	43.128	0.317	0	0
4540	ribonuclease activity	F	0	6	12	0	50	1	27	54	3.7037	50	0.301	0	0
5938	cell cortex	C	1	15	61	6.66667	24.5902	1	27	88	3.7037	30.6818	0.301	0	0
8134	transcription factor binding	F	1	11	24	9.09091	45.8333	1	27	76	3.7037	35.5263	0.301	0	0
6887	exocytosis	P	0	11	16	0	68.75	1	27	63	3.7037	42.8571	0.301	0	0
48522	positive regulation of cellular process	P	0	0	0	0	0	3	92	250	3.26087	36.8	0.297	0	0
7001	chromosome organization and biogenesis (sensu Eukaryota)	P	0	11	43	0	25.5814	3	93	272	3.22581	34.1912	0.278	0	0
5261	cation channel activity	F	1	9	89	11.1111	10.1124	1	28	260	3.57143	10.7692	0.264	0	0
287	magnesium ion binding	F	1	28	60	3.57143	46.6667	1	28	60	3.57143	46.6667	0.264	0	0
43062	extracellular structure organization and biogenesis	P	0	0	0	0	0	1	28	93	3.57143	30.1075	0.264	0	0
6807	nitrogen compound metabolism	P	0	7	21	0	33.3333	4	128	475	3.125	26.9474	0.257	0	0
48667	neuron morphogenesis during differentiation	P	0	0	0	0	0	2	61	263	3.27869	23.1939	0.25	0	0
31175	neurite morphogenesis	P	0	0	0	0	0	2	61	263	3.27869	23.1939	0.25	0	0
16881	acid-amino acid ligase activity	F	0	0	0	0	0	4	129	323	3.10078	39.9381	0.241	0	0
6811	ion transport	P	2	54	313	3.7037	17.2524	4	129	594	3.10078	21.7172	0.241	0	0
5488	binding	F	6	244	720	2.45902	33.8889	110	3947	13242	2.78693	29.8067	0.235	0	0
7293	egg chamber formation (sensu Insecta)	P	1	6	25	16.6667	24	1	29	111	3.44828	26.1261	0.228	0	0
15078	hydrogen ion transporter activity	F	0	21	42	0	50	2	62	136	3.22581	45.5882	0.226	0	0
30036	actin cytoskeleton organization and biogenesis	P	1	14	54	7.14286	25.9259	2	62	196	3.22581	31.6327	0.226	0	0
48666	neuron development	P	0	0	0	0	0	2	62	265	3.22581	23.3962	0.226	0	0
30182	neuron differentiation	P	0	1	2	0	50	2	62	273	3.22581	22.7106	0.226	0	0
6508	proteolysis	P	7	173	826	4.04624	20.9443	7	234	999	2.99145	23.4234	0.223	0	0
30029	actin filament-based process	P	0	3	7	0	42.8571	2	63	199	3.1746	31.6583	0.203	0	0
15077	monovalent inorganic cation transporter activity	F	0	1	1	0	100	2	63	137	3.1746	45.9854	0.203	0	0
35282	segmentation	P	0	1	5	0	20	2	63	360	3.1746	17.5	0.203	0	0
46483	heterocycle metabolism	P	0	0	0	0	0	1	30	91	3.33333	32.967	0.193	0	0
50790	regulation of enzyme activity	P	0	0	0	0	0	1	30	65	3.33333	46.1538	0.193	0	0
16055	Wnt receptor signaling pathway	P	1	27	93	3.7037	29.0323	1	30	113	3.33333	26.5487	0.193	0	0
7424	tracheal system development (sensu Insecta)	P	0	39	264	0	14.7727	2	64	336	3.125	19.0476	0.18	0	0
5740	mitochondrial membrane	C	0	9	17	0	52.9412	2	64	142	3.125	45.0704	0.18	0	0
8270	zinc ion binding	F	11	379	1338	2.90238	28.3259	11	379	1338	2.90238	28.3259	0.178	0	0
5215	transporter activity	F	3	94	437	3.19149	21.5103	12	415	1518	2.89157	27.3386	0.173	0	0
16567	protein ubiquitination	P	3	99	253	3.0303	39.1304	3	99	253	3.0303	39.1304	0.167	0	0
7018	microtubule-based movement	P	1	29	97	3.44828	29.8969	1	31	103	3.22581	30.0971	0.159	0	0
51188	cofactor biosynthesis	P	0	0	0	0	0	2	65	146	3.07692	44.5206	0.158	0	0
44238	primary metabolism	P	0	0	0	0	0	56	1999	6528	2.8014	30.6219	0.152	0	0
44267	cellular protein metabolism	P	0	10	18	0	55.5556	29	1029	3213	2.81827	32.0261	0.132	0	0
7423	sensory organ development	P	1	17	74	5.88235	22.973	1	32	129	3.125	24.8062	0.127	0	0
1584	rhodopsin-like receptor activity	F	1	17	252	5.88235	6.74603	1	32	377	3.125	8.48806	0.127	0	0
30705	cytoskeleton-dependent intracellular transport	P	0	1	1	0	100	1	32	104	3.125	30.7692	0.127	0	0
46961	hydrogen-transporting ATPase activity\, rotational mechanism	F	1	32	73	3.125	43.8356	1	32	73	3.125	43.8356	0.127	0	0
46933	hydrogen-transporting ATP synthase activity\, rotational mechanism	F	1	32	73	3.125	43.8356	1	32	73	3.125	43.8356	0.127	0	0
3924	GTPase activity	F	1	32	69	3.125	46.3768	1	32	69	3.125	46.3768	0.127	0	0
6643	membrane lipid metabolism	P	0	0	0	0	0	1	33	81	3.0303	40.7407	0.096	0	0
15985	energy coupled proton transport\, down electrochemical gradient	P	0	0	0	0	0	1	33	74	3.0303	44.5946	0.096	0	0
15986	ATP synthesis coupled proton transport	P	1	33	74	3.0303	44.5946	1	33	74	3.0303	44.5946	0.096	0	0
16469	proton-transporting two-sector ATPase complex	C	1	32	73	3.125	43.8356	1	33	74	3.0303	44.5946	0.096	0	0
6445	regulation of translation	P	0	15	33	0	45.4545	1	33	95	3.0303	34.7368	0.096	0	0
8356	asymmetric cell division	P	0	10	34	0	29.4118	1	33	125	3.0303	26.4	0.096	0	0
6464	protein modification	P	1	72	168	1.38889	42.8571	13	460	1453	2.82609	31.6586	0.093	0	0
9059	macromolecule biosynthesis	P	0	0	0	0	0	8	283	596	2.82686	47.4832	0.073	0	0
8641	small protein activating enzyme activity	F	0	0	0	0	0	1	34	73	2.94118	46.5753	0.065	0	0
6417	regulation of protein biosynthesis	P	0	11	15	0	73.3333	1	34	97	2.94118	35.0515	0.065	0	0
45893	positive regulation of transcription\, DNA-dependent	P	0	19	51	0	37.2549	1	34	102	2.94118	33.3333	0.065	0	0
8642	ubiquitin-like activating enzyme activity	F	1	27	63	3.7037	42.8571	1	34	73	2.94118	46.5753	0.065	0	0
51276	chromosome organization and biogenesis	P	0	6	20	0	30	3	105	332	2.85714	31.6265	0.063	0	0
151	ubiquitin ligase complex	C	3	95	245	3.15789	38.7755	3	105	266	2.85714	39.4737	0.063	0	0
43492	ATPase activity\, coupled to movement of substances	F	0	0	0	0	0	2	70	219	2.85714	31.9635	0.051	0	0
42626	ATPase activity\, coupled to transmembrane movement of substances	F	1	24	96	4.16667	25	2	70	219	2.85714	31.9635	0.051	0	0
19538	protein metabolism	P	0	12	65	0	18.4615	29	1043	3292	2.78044	31.6829	0.049	0	0
48518	positive regulation of biological process	P	0	0	0	0	0	3	106	288	2.83019	36.8056	0.046	0	0
6754	ATP biosynthesis	P	0	21	40	0	52.5	1	35	76	2.85714	46.0526	0.036	0	0
4263	chymotrypsin activity	F	1	35	317	2.85714	11.041	1	35	317	2.85714	11.041	0.036	0	0
6753	nucleoside phosphate metabolism	P	0	0	0	0	0	1	35	76	2.85714	46.0526	0.036	0	0
19829	cation-transporting ATPase activity	F	0	0	0	0	0	1	35	83	2.85714	42.1687	0.036	0	0
16820	hydrolase activity\, acting on acid anhydrides\, catalyzing transmembrane movement of substances	F	0	7	28	0	25	2	71	220	2.8169	32.2727	0.03	0	0
5829	cytosol	C	2	55	101	3.63636	54.4554	2	71	137	2.8169	51.8248	0.03	0	0
16879	ligase activity\, forming carbon-nitrogen bonds	F	0	0	0	0	0	4	143	359	2.7972	39.8329	0.029	0	0
16192	vesicle-mediated transport	P	0	29	76	0	38.1579	3	108	273	2.77778	39.5604	0.013	0	0
43039	tRNA aminoacylation	P	0	0	0	0	0	1	36	70	2.77778	51.4286	0.007	0	0
43038	amino acid activation	P	0	0	0	0	0	1	36	70	2.77778	51.4286	0.007	0	0
5667	transcription factor complex	C	0	13	27	0	48.1482	1	36	86	2.77778	41.8605	0.007	0	0
6418	tRNA aminoacylation for protein translation	P	1	28	55	3.57143	50.9091	1	36	70	2.77778	51.4286	0.007	0	0
46034	ATP metabolism	P	0	1	2	0	50	1	36	78	2.77778	46.1538	0.007	0	0
GO	Gene Ontology	r	0	0	0	0	0	140	5076	18174	2.75808	27.93	0	0	0
9889	regulation of biosynthesis	P	0	0	0	0	0	1	37	106	2.7027	34.9057	-0.021	0	0
8452	RNA ligase activity	F	0	0	0	0	0	1	37	72	2.7027	51.3889	-0.021	0	0
16875	ligase activity\, forming carbon-oxygen bonds	F	0	0	0	0	0	1	37	72	2.7027	51.3889	-0.021	0	0
16876	ligase activity\, forming aminoacyl-tRNA and related compounds	F	0	0	0	0	0	1	37	72	2.7027	51.3889	-0.021	0	0
4812	tRNA ligase activity	F	1	33	67	3.0303	49.2537	1	37	72	2.7027	51.3889	-0.021	0	0
4295	trypsin activity	F	1	37	355	2.7027	10.4225	1	37	355	2.7027	10.4225	-0.021	0	0
31326	regulation of cellular biosynthesis	P	0	0	0	0	0	1	37	106	2.7027	34.9057	-0.021	0	0
16052	carbohydrate catabolism	P	0	0	0	0	0	1	37	119	2.7027	31.0924	-0.021	0	0
44275	cellular carbohydrate catabolism	P	0	0	0	0	0	1	37	119	2.7027	31.0924	-0.021	0	0
16491	oxidoreductase activity	F	7	200	687	3.5	29.1121	7	256	892	2.73438	28.6995	-0.024	0	0
15672	monovalent inorganic cation transport	P	0	1	1	0	100	2	74	324	2.7027	22.8395	-0.029	0	0
15399	primary active transporter activity	F	0	0	0	0	0	2	74	182	2.7027	40.6593	-0.029	0	0
375	RNA splicing\, via transesterification reactions	P	0	0	0	0	0	1	38	96	2.63158	39.5833	-0.048	0	0
377	RNA splicing\, via transesterification reactions with bulged adenosine as nucleophile	P	0	0	0	0	0	1	38	96	2.63158	39.5833	-0.048	0	0
5216	ion channel activity	F	1	21	243	4.7619	8.64198	1	38	324	2.63158	11.7284	-0.048	0	0
398	nuclear mRNA splicing\, via spliceosome	P	1	32	81	3.125	39.5062	1	38	96	2.63158	39.5833	-0.048	0	0
9165	nucleotide biosynthesis	P	0	5	12	0	41.6667	2	75	201	2.66667	37.3134	-0.049	0	0
9206	purine ribonucleoside triphosphate biosynthesis	P	0	0	0	0	0	1	39	83	2.5641	46.9879	-0.074	0	0
9145	purine nucleoside triphosphate biosynthesis	P	0	0	0	0	0	1	39	83	2.5641	46.9879	-0.074	0	0
9201	ribonucleoside triphosphate biosynthesis	P	0	0	0	0	0	1	39	83	2.5641	46.9879	-0.074	0	0
16301	kinase activity	F	4	174	772	2.29885	22.5389	6	224	951	2.67857	23.5541	-0.074	0	0
5737	cytoplasm	C	9	270	718	3.33333	37.6045	23	846	2106	2.71868	40.1709	-0.077	0	0
8372	cellular component unknown	C	2	77	156	2.5974	49.359	2	77	156	2.5974	49.359	-0.087	0	0
44249	cellular biosynthesis	P	0	4	8	0	50	12	446	1058	2.69058	42.155	-0.091	0	0
43412	biopolymer modification	P	0	0	0	0	0	13	483	1499	2.69151	32.2215	-0.094	0	0
5198	structural molecule activity	F	2	49	157	4.08163	31.2102	5	189	546	2.6455	34.6154	-0.096	0	0
4175	endopeptidase activity	F	0	33	56	0	58.9286	4	152	695	2.63158	21.8705	-0.097	0	0
9142	nucleoside triphosphate biosynthesis	P	0	0	0	0	0	1	40	86	2.5	46.5116	-0.1	0	0
8380	RNA splicing	P	0	3	6	0	50	1	40	101	2.5	39.604	-0.1	0	0
9199	ribonucleoside triphosphate metabolism	P	0	0	0	0	0	1	40	85	2.5	47.0588	-0.1	0	0
6725	aromatic compound metabolism	P	0	7	15	0	46.6667	1	40	137	2.5	29.1971	-0.1	0	0
9144	purine nucleoside triphosphate metabolism	P	0	0	0	0	0	1	40	85	2.5	47.0588	-0.1	0	0
9205	purine ribonucleoside triphosphate metabolism	P	0	0	0	0	0	1	40	85	2.5	47.0588	-0.1	0	0
5515	protein binding	F	76	2830	9011	2.68551	31.4061	81	2962	9446	2.73464	31.3572	-0.121	0	0
8152	metabolism	P	2	143	535	1.3986	26.729	64	2346	7699	2.72805	30.4715	-0.121	0	0
6732	coenzyme metabolism	P	0	0	0	0	0	2	79	173	2.53165	45.6647	-0.124	0	0
15992	proton transport	P	0	27	63	0	42.8571	1	41	97	2.43902	42.268	-0.125	0	0
6818	hydrogen transport	P	0	0	0	0	0	1	41	97	2.43902	42.268	-0.125	0	0
15268	alpha-type channel activity	F	0	0	0	0	0	1	41	334	2.43902	12.2754	-0.125	0	0
43227	membrane-bound organelle	C	0	0	0	0	0	34	1256	3823	2.70701	32.8538	-0.127	0	0
43231	intracellular membrane-bound organelle	C	0	0	0	0	0	34	1256	3823	2.70701	32.8538	-0.127	0	0
51242	positive regulation of cellular physiological process	P	0	0	0	0	0	2	80	227	2.5	35.2423	-0.142	0	0
7028	cytoplasm organization and biogenesis	P	0	0	0	0	0	1	42	85	2.38095	49.4118	-0.15	0	0
9141	nucleoside triphosphate metabolism	P	0	0	0	0	0	1	42	90	2.38095	46.6667	-0.15	0	0
45941	positive regulation of transcription	P	0	8	19	0	42.1053	1	42	121	2.38095	34.7107	-0.15	0	0
16886	ligase activity\, forming phosphoric ester bonds	F	0	0	0	0	0	1	42	80	2.38095	52.5	-0.15	0	0
6468	protein amino acid phosphorylation	P	4	154	712	2.5974	21.6292	4	156	718	2.5641	21.727	-0.15	0	0
43119	positive regulation of physiological process	P	0	0	0	0	0	2	81	233	2.46914	34.764	-0.16	0	0
16887	ATPase activity	F	2	52	193	3.84615	26.943	4	157	431	2.54777	36.4269	-0.163	0	0
30433	ER-associated protein catabolism	P	0	1	1	0	100	0	1	1	0	100	-0.168	0	0
5104	fibroblast growth factor receptor binding	F	0	1	3	0	33.3333	0	1	3	0	33.3333	-0.168	0	0
45298	tubulin	C	0	1	4	0	25	0	1	4	0	25	-0.168	0	0
17171	serine hydrolase activity	F	0	1	1	0	100	0	1	1	0	100	-0.168	0	0
16142	O-glycoside catabolism	P	0	1	2	0	50	0	1	2	0	50	-0.168	0	0
4335	galactokinase activity	F	0	1	1	0	100	0	1	1	0	100	-0.168	0	0
17109	glutamate-cysteine ligase complex	C	0	1	1	0	100	0	1	1	0	100	-0.168	0	0
46675	induction of retinal cell programmed cell death (sensu Endopterygota)	P	0	1	2	0	50	0	1	2	0	50	-0.168	0	0
4418	hydroxymethylbilane synthase activity	F	0	1	3	0	33.3333	0	1	3	0	33.3333	-0.168	0	0
17113	dihydropyrimidine dehydrogenase (NADP+) activity	F	0	1	3	0	33.3333	0	1	3	0	33.3333	-0.168	0	0
35074	pupation	P	0	1	3	0	33.3333	0	1	3	0	33.3333	-0.168	0	0
7296	vitellogenesis	P	0	1	2	0	50	0	1	2	0	50	-0.168	0	0
42132	fructose-bisphosphatase activity	F	0	1	2	0	50	0	1	2	0	50	-0.168	0	0
6027	glycosaminoglycan catabolism	P	0	1	2	0	50	0	1	2	0	50	-0.168	0	0
4560	alpha-L-fucosidase activity	F	0	1	2	0	50	0	1	2	0	50	-0.168	0	0
35226	glutamate-cysteine ligase catalytic subunit binding	F	0	1	1	0	100	0	1	1	0	100	-0.168	0	0
19682	glyceraldehyde-3-phosphate metabolism	P	0	1	1	0	100	0	1	1	0	100	-0.168	0	0
4736	pyruvate carboxylase activity	F	0	1	4	0	25	0	1	4	0	25	-0.168	0	0
5811	lipid particle	C	0	1	2	0	50	0	1	2	0	50	-0.168	0	0
19915	sequestering of lipid	P	0	1	2	0	50	0	1	2	0	50	-0.168	0	0
8462	endopeptidase Clp activity	F	0	1	1	0	100	0	1	1	0	100	-0.168	0	0
4816	asparagine-tRNA ligase activity	F	0	1	2	0	50	0	1	2	0	50	-0.168	0	0
6421	asparaginyl-tRNA aminoacylation	P	0	1	2	0	50	0	1	2	0	50	-0.168	0	0
16059	deactivation of rhodopsin mediated signaling	P	0	1	11	0	9.09091	0	1	11	0	9.09091	-0.168	0	0
16060	metarhodopsin inactivation	P	0	1	3	0	33.3333	0	1	3	0	33.3333	-0.168	0	0
5663	DNA replication factor C complex	C	0	1	1	0	100	0	1	1	0	100	-0.168	0	0
5850	eukaryotic translation initiation factor 2 complex	C	0	1	1	0	100	0	1	1	0	100	-0.168	0	0
80	G1 phase of mitotic cell cycle	P	0	1	1	0	100	0	1	1	0	100	-0.168	0	0
43026	regulation of caspase activity	P	0	1	1	0	100	0	1	1	0	100	-0.168	0	0
42800	histone lysine N-methyltransferase activity (H3-K4 specific)	F	0	1	1	0	100	0	1	1	0	100	-0.168	0	0
35238	vitamin A biosynthesis	P	0	1	2	0	50	0	1	2	0	50	-0.168	0	0
19211	phosphatase activator activity	F	0	1	5	0	20	0	1	5	0	20	-0.168	0	0
35229	positive regulation of glutamate-cysteine ligase activity	P	0	1	1	0	100	0	1	1	0	100	-0.168	0	0
7158	neuron adhesion	P	0	1	1	0	100	0	1	1	0	100	-0.168	0	0
16328	lateral plasma membrane	C	0	1	2	0	50	0	1	2	0	50	-0.168	0	0
46835	carbohydrate phosphorylation	P	0	1	1	0	100	0	1	1	0	100	-0.168	0	0
3834	beta-carotene 15\,15¡¯-monooxygenase activity	F	0	1	2	0	50	0	1	2	0	50	-0.168	0	0
4591	oxoglutarate dehydrogenase (succinyl-transferring) activity	F	0	1	12	0	8.33333	0	1	12	0	8.33333	-0.168	0	0
5626	insoluble fraction	C	0	1	2	0	50	0	1	2	0	50	-0.168	0	0
4807	triose-phosphate isomerase activity	F	0	1	1	0	100	0	1	1	0	100	-0.168	0	0
4516	nicotinate phosphoribosyltransferase activity	F	0	1	2	0	50	0	1	2	0	50	-0.168	0	0
6515	misfolded or incompletely synthesized protein catabolism	P	0	1	1	0	100	0	1	1	0	100	-0.168	0	0
35002	tracheal liquid clearance	P	0	1	4	0	25	0	1	4	0	25	-0.168	0	0
8442	3-hydroxyisobutyrate dehydrogenase activity	F	0	1	2	0	50	0	1	2	0	50	-0.168	0	0
10000	negative regulation of cone cell fate specification (sensu Endopterygota)	P	0	1	2	0	50	0	1	2	0	50	-0.168	0	0
50431	transforming growth factor beta binding	F	0	1	7	0	14.2857	0	1	7	0	14.2857	-0.168	0	0
16119	carotene metabolism	P	0	1	2	0	50	0	1	2	0	50	-0.168	0	0
35190	syncytial nuclear migration	P	0	1	2	0	50	0	1	2	0	50	-0.168	0	0
8280	cohesin core heterodimer	C	0	1	1	0	100	0	1	1	0	100	-0.168	0	0
6567	threonine catabolism	P	0	1	2	0	50	0	1	2	0	50	-0.168	0	0
9087	methionine catabolism	P	0	1	2	0	50	0	1	2	0	50	-0.168	0	0
4658	propionyl-CoA carboxylase activity	F	0	1	2	0	50	0	1	2	0	50	-0.168	0	0
6550	isoleucine catabolism	P	0	1	2	0	50	0	1	2	0	50	-0.168	0	0
5122	torso binding	F	0	1	1	0	100	0	1	1	0	100	-0.168	0	0
9052	pentose-phosphate shunt\, non-oxidative branch	P	0	1	1	0	100	0	1	1	0	100	-0.168	0	0
7347	regulation of progression through preblastoderm mitotic cell cycle	P	0	1	2	0	50	0	1	2	0	50	-0.168	0	0
5164	tumor necrosis factor receptor binding	F	0	1	4	0	25	0	1	4	0	25	-0.168	0	0
5662	DNA replication factor A complex	C	0	1	1	0	100	0	1	1	0	100	-0.168	0	0
4217	cathepsin L activity	F	0	1	3	0	33.3333	0	1	3	0	33.3333	-0.168	0	0
3979	UDP-glucose 6-dehydrogenase activity	F	0	1	2	0	50	0	1	2	0	50	-0.168	0	0
7099	centriole replication	P	0	1	1	0	100	0	1	1	0	100	-0.168	0	0
4167	dopachrome isomerase activity	F	0	1	3	0	33.3333	0	1	3	0	33.3333	-0.168	0	0
42435	indole derivative biosynthesis	P	0	1	3	0	33.3333	0	1	7	0	14.2857	-0.168	0	0
35038	female pronucleus formation	P	0	1	2	0	50	0	1	2	0	50	-0.168	0	0
76	DNA replication checkpoint	P	0	1	1	0	100	0	1	1	0	100	-0.168	0	0
4657	proline dehydrogenase activity	F	0	1	1	0	100	0	1	1	0	100	-0.168	0	0
4237	membrane dipeptidase activity	F	0	1	5	0	20	0	1	5	0	20	-0.168	0	0
5640	nuclear outer membrane	C	0	1	2	0	50	0	1	2	0	50	-0.168	0	0
4324	ferredoxin-NADP+ reductase activity	F	0	1	3	0	33.3333	0	1	3	0	33.3333	-0.168	0	0
9269	response to desiccation	P	0	1	2	0	50	0	1	2	0	50	-0.168	0	0
19307	mannose biosynthesis	P	0	1	1	0	100	0	1	1	0	100	-0.168	0	0
46012	positive regulation of oskar mRNA translation	P	0	1	5	0	20	0	1	5	0	20	-0.168	0	0
42439	ethanolamine and derivative metabolism	P	0	1	4	0	25	0	1	8	0	12.5	-0.168	0	0
6574	valine catabolism	P	0	1	2	0	50	0	1	2	0	50	-0.168	0	0
6562	proline catabolism	P	0	1	1	0	100	0	1	1	0	100	-0.168	0	0
9062	fatty acid catabolism	P	0	1	2	0	50	0	1	2	0	50	-0.168	0	0
3922	GMP synthase (glutamine-hydrolyzing) activity	F	0	1	2	0	50	0	1	2	0	50	-0.168	0	0
224	peptide-N4-(N-acetyl-beta-glucosaminyl)asparagine amidase activity	F	0	1	3	0	33.3333	0	1	3	0	33.3333	-0.168	0	0
16218	polyketide synthase activity	F	0	1	4	0	25	0	1	4	0	25	-0.168	0	0
4462	lactoylglutathione lyase activity	F	0	1	1	0	100	0	1	1	0	100	-0.168	0	0
3893	epsilon DNA polymerase activity	F	0	1	3	0	33.3333	0	1	3	0	33.3333	-0.168	0	0
4853	uroporphyrinogen decarboxylase activity	F	0	1	2	0	50	0	1	2	0	50	-0.168	0	0
7436	larval salivary gland morphogenesis	P	0	1	2	0	50	0	1	2	0	50	-0.168	0	0
16216	isopenicillin-N synthase activity	F	0	1	2	0	50	0	1	2	0	50	-0.168	0	0
16422	mRNA (2¡¯-O-methyladenosine-N6-)-methyltransferase activity	F	0	1	1	0	100	0	1	1	0	100	-0.168	0	0
40016	embryonic cleavage	P	0	1	3	0	33.3333	0	1	3	0	33.3333	-0.168	0	0
3998	acylphosphatase activity	F	0	1	6	0	16.6667	0	1	6	0	16.6667	-0.168	0	0
4018	adenylosuccinate lyase activity	F	0	1	2	0	50	0	1	2	0	50	-0.168	0	0
138	Golgi trans cisterna	C	0	1	1	0	100	0	1	1	0	100	-0.168	0	0
42654	ecdysis-triggering hormone receptor activity	F	0	1	4	0	25	0	1	4	0	25	-0.168	0	0
42771	DNA damage response\, signal transduction by p53 class mediator resulting in induction of apoptosis	P	0	1	3	0	33.3333	0	1	3	0	33.3333	-0.168	0	0
30330	DNA damage response\, signal transduction by p53 class mediator	P	0	1	3	0	33.3333	0	1	3	0	33.3333	-0.168	0	0
7499	ectoderm and mesoderm interaction	P	0	1	3	0	33.3333	0	1	3	0	33.3333	-0.168	0	0
42070	maintenance of oocyte nucleus localization during oocyte axis determination	P	0	1	1	0	100	0	1	1	0	100	-0.168	0	0
42768	ecdysteroid 2-hydroxylase activity	F	0	1	2	0	50	0	1	2	0	50	-0.168	0	0
1510	RNA methylation	P	0	1	1	0	100	0	1	1	0	100	-0.168	0	0
46525	xylosylprotein 4-beta-galactosyltransferase activity	F	0	1	3	0	33.3333	0	1	3	0	33.3333	-0.168	0	0
48124	maternal determination of dorsal/ventral axis\, oocyte\, germ-line encoded (sensu Insecta)	P	0	1	3	0	33.3333	0	1	3	0	33.3333	-0.168	0	0
16032	viral life cycle	P	0	1	2	0	50	0	1	2	0	50	-0.168	0	0
17169	CDP-alcohol phosphatidyltransferase activity	F	0	1	1	0	100	0	1	1	0	100	-0.168	0	0
5355	glucose transporter activity	F	0	1	7	0	14.2857	0	1	7	0	14.2857	-0.168	0	0
8410	CoA-transferase activity	F	0	1	2	0	50	0	1	2	0	50	-0.168	0	0
5242	inward rectifier potassium channel activity	F	0	1	8	0	12.5	0	1	8	0	12.5	-0.168	0	0
6431	methionyl-tRNA aminoacylation	P	0	1	3	0	33.3333	0	1	3	0	33.3333	-0.168	0	0
4450	isocitrate dehydrogenase (NADP+) activity	F	0	1	4	0	25	0	1	4	0	25	-0.168	0	0
6545	glycine biosynthesis	P	0	1	1	0	100	0	1	1	0	100	-0.168	0	0
4146	dihydrofolate reductase activity	F	0	1	1	0	100	0	1	1	0	100	-0.168	0	0
6884	regulation of cell volume	P	0	1	2	0	50	0	1	2	0	50	-0.168	0	0
9573	ribulose bisphosphate carboxylase complex (sensu Magnoliophyta)	C	0	1	1	0	100	0	1	1	0	100	-0.168	0	0
16984	ribulose-bisphosphate carboxylase activity	F	0	1	1	0	100	0	1	1	0	100	-0.168	0	0
15977	carbon utilization by fixation of carbon dioxide	P	0	1	1	0	100	0	1	1	0	100	-0.168	0	0
19090	mitochondrial rRNA export from mitochondrion	P	0	1	1	0	100	0	1	1	0	100	-0.168	0	0
4825	methionine-tRNA ligase activity	F	0	1	3	0	33.3333	0	1	3	0	33.3333	-0.168	0	0
35170	lymph gland crystal cell differentiation	P	0	1	10	0	10	0	1	10	0	10	-0.168	0	0
4652	polynucleotide adenylyltransferase activity	F	0	1	4	0	25	0	1	4	0	25	-0.168	0	0
5021	vascular endothelial growth factor receptor activity	F	0	1	37	0	2.7027	0	1	37	0	2.7027	-0.168	0	0
4185	serine carboxypeptidase activity	F	0	1	8	0	12.5	0	1	8	0	12.5	-0.168	0	0
8120	ceramide glucosyltransferase activity	F	0	1	1	0	100	0	1	1	0	100	-0.168	0	0
50908	detection of light stimulus during visual perception	P	0	1	4	0	25	0	1	4	0	25	-0.168	0	0
4751	ribose-5-phosphate isomerase activity	F	0	1	1	0	100	0	1	1	0	100	-0.168	0	0
9229	thiamin diphosphate biosynthesis	P	0	1	1	0	100	0	1	1	0	100	-0.168	0	0
5852	eukaryotic translation initiation factor 3 complex	C	0	1	2	0	50	0	1	2	0	50	-0.168	0	0
46030	inositol trisphosphate phosphatase activity	F	0	0	0	0	0	0	1	2	0	50	-0.168	0	0
4020	adenylylsulfate kinase activity	F	0	1	4	0	25	0	1	4	0	25	-0.168	0	0
4781	sulfate adenylyltransferase (ATP) activity	F	0	1	4	0	25	0	1	4	0	25	-0.168	0	0
19187	beta-1\,4-mannosyltransferase activity	F	0	1	1	0	100	0	1	1	0	100	-0.168	0	0
3904	deoxyribodipyrimidine photo-lyase activity	F	0	1	5	0	20	0	1	5	0	20	-0.168	0	0
19889	pteridine metabolism	P	0	0	0	0	0	0	1	2	0	50	-0.168	0	0
30238	male sex determination	P	0	0	0	0	0	0	1	2	0	50	-0.168	0	0
5100	Rho GTPase activator activity	F	0	1	2	0	50	0	1	2	0	50	-0.168	0	0
15211	purine nucleoside transporter activity	F	0	0	0	0	0	0	1	1	0	100	-0.168	0	0
4294	tripeptidyl-peptidase II activity	F	0	1	1	0	100	0	1	1	0	100	-0.168	0	0
15858	nucleoside transport	P	0	0	0	0	0	0	1	1	0	100	-0.168	0	0
8043	ferritin complex	C	0	1	7	0	14.2857	0	1	7	0	14.2857	-0.168	0	0
4325	ferrochelatase activity	F	0	1	1	0	100	0	1	1	0	100	-0.168	0	0
4618	phosphoglycerate kinase activity	F	0	1	3	0	33.3333	0	1	3	0	33.3333	-0.168	0	0
4611	phosphoenolpyruvate carboxykinase activity	F	0	1	4	0	25	0	1	4	0	25	-0.168	0	0
4613	phosphoenolpyruvate carboxykinase (GTP) activity	F	0	1	3	0	33.3333	0	1	3	0	33.3333	-0.168	0	0
48150	behavioral response to ether	P	0	1	4	0	25	0	1	4	0	25	-0.168	0	0
4572	mannosyl-oligosaccharide 1\,3-1\,6-alpha-mannosidase activity	F	0	1	5	0	20	0	1	5	0	20	-0.168	0	0
5674	transcription factor TFIIF complex	C	0	1	1	0	100	0	1	1	0	100	-0.168	0	0
5471	ATP\:ADP antiporter activity	F	0	1	3	0	33.3333	0	1	3	0	33.3333	-0.168	0	0
15671	oxygen transport	P	0	1	8	0	12.5	0	1	8	0	12.5	-0.168	0	0
15860	purine nucleoside transport	P	0	0	0	0	0	0	1	1	0	100	-0.168	0	0
35066	positive regulation of histone acetylation	P	0	1	1	0	100	0	1	1	0	100	-0.168	0	0
30511	positive regulation of transforming growth factor beta receptor signaling pathway	P	0	1	1	0	100	0	1	1	0	100	-0.168	0	0
6848	pyruvate transport	P	0	1	4	0	25	0	1	4	0	25	-0.168	0	0
15744	succinate transport	P	0	1	4	0	25	0	1	4	0	25	-0.168	0	0
15141	succinate transporter activity	F	0	1	4	0	25	0	1	4	0	25	-0.168	0	0
8143	poly(A) binding	F	0	1	1	0	100	0	1	1	0	100	-0.168	0	0
7630	jump response	P	0	1	2	0	50	0	1	6	0	16.6667	-0.168	0	0
35009	negative regulation of melanization defense response	P	0	1	1	0	100	0	1	1	0	100	-0.168	0	0
35006	melanization defense response	P	0	1	4	0	25	0	1	4	0	25	-0.168	0	0
35011	melanotic encapsulation of foreign target	P	0	1	1	0	100	0	1	1	0	100	-0.168	0	0
103	sulfate assimilation	P	0	1	7	0	14.2857	0	1	7	0	14.2857	-0.168	0	0
4645	phosphorylase activity	F	0	1	1	0	100	0	1	1	0	100	-0.168	0	0
8198	ferrous iron binding	F	0	1	7	0	14.2857	0	1	7	0	14.2857	-0.168	0	0
4594	pantothenate kinase activity	F	0	1	5	0	20	0	1	5	0	20	-0.168	0	0
15937	coenzyme A biosynthesis	P	0	1	5	0	20	0	1	5	0	20	-0.168	0	0
3680	AT DNA binding	F	0	1	2	0	50	0	1	2	0	50	-0.168	0	0
8301	DNA bending activity	F	0	1	4	0	25	0	1	4	0	25	-0.168	0	0
4776	succinate-CoA ligase (GDP-forming) activity	F	0	1	1	0	100	0	1	1	0	100	-0.168	0	0
5093	Rab GDP-dissociation inhibitor activity	F	0	1	2	0	50	0	1	2	0	50	-0.168	0	0
42	protein targeting to Golgi	P	0	1	2	0	50	0	1	2	0	50	-0.168	0	0
30158	protein xylosyltransferase activity	F	0	1	1	0	100	0	1	1	0	100	-0.168	0	0
9415	response to water	P	0	0	0	0	0	0	1	2	0	50	-0.168	0	0
30170	pyridoxal phosphate binding	F	0	1	8	0	12.5	0	1	8	0	12.5	-0.168	0	0
7029	ER organization and biogenesis	P	0	1	4	0	25	0	1	4	0	25	-0.168	0	0
4559	alpha-mannosidase activity	F	0	1	14	0	7.14286	0	1	14	0	7.14286	-0.168	0	0
7284	spermatogonial cell division	P	0	1	4	0	25	0	1	4	0	25	-0.168	0	0
35207	negative regulation of hemocyte proliferation (sensu Arthropoda)	P	0	1	8	0	12.5	0	1	8	0	12.5	-0.168	0	0
3827	alpha-1\,3-mannosylglycoprotein 2-beta-N-acetylglucosaminyltransferase activity	F	0	1	2	0	50	0	1	2	0	50	-0.168	0	0
8176	tRNA (guanine-N7-)-methyltransferase activity	F	0	1	1	0	100	0	1	1	0	100	-0.168	0	0
45252	oxoglutarate dehydrogenase complex	C	0	1	1	0	100	0	1	1	0	100	-0.168	0	0
4149	dihydrolipoyllysine-residue succinyltransferase activity	F	0	1	1	0	100	0	1	1	0	100	-0.168	0	0
4642	phosphoribosylformylglycinamidine synthase activity	F	0	1	2	0	50	0	1	2	0	50	-0.168	0	0
4692	cGMP-dependent protein kinase activity	F	0	1	3	0	33.3333	0	1	3	0	33.3333	-0.168	0	0
15198	oligopeptide transporter activity	F	0	1	3	0	33.3333	0	1	3	0	33.3333	-0.168	0	0
30553	3¡¯\,5¡¯-cGMP binding	F	0	1	5	0	20	0	1	5	0	20	-0.168	0	0
5427	proton-dependent oligopeptide transporter activity	F	0	1	3	0	33.3333	0	1	3	0	33.3333	-0.168	0	0
712	resolution of meiotic joint molecules as recombinants	P	0	1	7	0	14.2857	0	1	7	0	14.2857	-0.168	0	0
774	adenyl-nucleotide exchange factor activity	F	0	1	1	0	100	0	1	1	0	100	-0.168	0	0
916	cytokinesis\, contractile ring contraction	P	0	1	3	0	33.3333	0	1	3	0	33.3333	-0.168	0	0
43148	mitotic spindle stabilization	P	0	1	3	0	33.3333	0	1	3	0	33.3333	-0.168	0	0
51233	spindle midzone	C	0	1	3	0	33.3333	0	1	3	0	33.3333	-0.168	0	0
42356	GDP-4-dehydro-D-rhamnose reductase activity	F	0	1	1	0	100	0	1	1	0	100	-0.168	0	0
50577	GDP-L-fucose synthase activity	F	0	1	1	0	100	0	1	1	0	100	-0.168	0	0
6233	dTDP biosynthesis	P	0	1	3	0	33.3333	0	1	3	0	33.3333	-0.168	0	0
4798	thymidylate kinase activity	F	0	1	3	0	33.3333	0	1	3	0	33.3333	-0.168	0	0
17061	S-methyl-5-thioadenosine phosphorylase activity	F	0	1	1	0	100	0	1	1	0	100	-0.168	0	0
5523	tropomyosin binding	F	0	1	5	0	20	0	1	5	0	20	-0.168	0	0
46693	sperm storage	P	0	1	7	0	14.2857	0	1	7	0	14.2857	-0.168	0	0
5763	mitochondrial small ribosomal subunit	C	0	1	1	0	100	0	1	1	0	100	-0.168	0	0
9997	negative regulation of cardioblast cell fate specification	P	0	1	6	0	16.6667	0	1	6	0	16.6667	-0.168	0	0
45143	homologous chromosome segregation	P	0	1	3	0	33.3333	0	1	3	0	33.3333	-0.168	0	0
50661	NADP binding	F	0	1	1	0	100	0	1	1	0	100	-0.168	0	0
9051	pentose-phosphate shunt\, oxidative branch	P	0	1	1	0	100	0	1	1	0	100	-0.168	0	0
19521	D-gluconate metabolism	P	0	1	1	0	100	0	1	1	0	100	-0.168	0	0
3958	NADPH-hemoprotein reductase activity	F	0	1	2	0	50	0	1	2	0	50	-0.168	0	0
15997	ubiquinone biosynthesis monooxygenase activity	F	0	1	1	0	100	0	1	1	0	100	-0.168	0	0
5964	phosphorylase kinase complex	C	0	1	4	0	25	0	1	4	0	25	-0.168	0	0
8089	anterograde axon cargo transport	P	0	1	2	0	50	0	1	2	0	50	-0.168	0	0
9414	response to water deprivation	P	0	0	0	0	0	0	1	2	0	50	-0.168	0	0
30617	transforming growth factor beta receptor\, inhibitory cytoplasmic mediator activity	F	0	1	3	0	33.3333	0	1	3	0	33.3333	-0.168	0	0
7593	cuticle tanning	P	0	1	5	0	20	0	1	9	0	11.1111	-0.168	0	0
48022	negative regulation of melanin biosynthesis	P	0	1	3	0	33.3333	0	1	3	0	33.3333	-0.168	0	0
3833	beta-alanyl-dopamine synthase activity	F	0	1	3	0	33.3333	0	1	3	0	33.3333	-0.168	0	0
42417	dopamine metabolism	P	0	1	3	0	33.3333	0	1	7	0	14.2857	-0.168	0	0
4105	choline-phosphate cytidylyltransferase activity	F	0	1	1	0	100	0	1	1	0	100	-0.168	0	0
8191	metalloendopeptidase inhibitor activity	F	0	1	1	0	100	0	1	1	0	100	-0.168	0	0
15930	glutamate synthase activity	F	0	1	3	0	33.3333	0	1	3	0	33.3333	-0.168	0	0
15988	energy coupled proton transport\, against electrochemical gradient	P	0	1	2	0	50	0	1	2	0	50	-0.168	0	0
16560	protein import into peroxisome matrix\, docking	P	0	1	2	0	50	0	1	2	0	50	-0.168	0	0
9086	methionine biosynthesis	P	0	1	2	0	50	0	1	2	0	50	-0.168	0	0
42787	protein ubiquitination during ubiquitin-dependent protein catabolism	P	0	1	1	0	100	0	1	1	0	100	-0.168	0	0
1719	negative regulation of caspase activity	P	0	1	1	0	100	0	1	1	0	100	-0.168	0	0
6513	protein monoubiquitination	P	0	1	1	0	100	0	1	1	0	100	-0.168	0	0
7289	spermatid nuclear differentiation	P	0	1	1	0	100	0	1	1	0	100	-0.168	0	0
48072	eye pigmentation (sensu Endopterygota)	P	0	1	4	0	25	0	1	4	0	25	-0.168	0	0
1556	oocyte maturation	P	0	1	3	0	33.3333	0	1	3	0	33.3333	-0.168	0	0
7378	amnioserosa formation	P	0	1	6	0	16.6667	0	1	6	0	16.6667	-0.168	0	0
50929	induction of negative chemotaxis	P	0	1	1	0	100	0	1	1	0	100	-0.168	0	0
50833	pyruvate transporter activity	F	0	1	4	0	25	0	1	4	0	25	-0.168	0	0
6890	retrograde transport\, Golgi to ER	P	0	1	2	0	50	0	1	2	0	50	-0.168	0	0
30046	parallel actin filament bundle formation	P	0	1	1	0	100	0	1	1	0	100	-0.168	0	0
4488	methylenetetrahydrofolate dehydrogenase (NADP+) activity	F	0	1	2	0	50	0	1	2	0	50	-0.168	0	0
4329	formate-tetrahydrofolate ligase activity	F	0	1	2	0	50	0	1	2	0	50	-0.168	0	0
105	histidine biosynthesis	P	0	1	2	0	50	0	1	2	0	50	-0.168	0	0
9637	response to blue light	P	0	1	2	0	50	0	1	2	0	50	-0.168	0	0
5641	nuclear membrane lumen	C	0	1	2	0	50	0	1	2	0	50	-0.168	0	0
17050	D-erythro-sphingosine kinase activity	F	0	1	2	0	50	0	1	2	0	50	-0.168	0	0
6003	fructose 2\,6-bisphosphate metabolism	P	0	1	2	0	50	0	1	2	0	50	-0.168	0	0
8635	caspase activation via cytochrome c	P	0	1	3	0	33.3333	0	1	3	0	33.3333	-0.168	0	0
8656	caspase activator activity	F	0	1	3	0	33.3333	0	1	3	0	33.3333	-0.168	0	0
5932	basal body	C	0	1	2	0	50	0	1	2	0	50	-0.168	0	0
45497	female analia morphogenesis (sensu Endopterygota)	P	0	1	2	0	50	0	1	2	0	50	-0.168	0	0
7181	transforming growth factor beta receptor complex assembly	P	0	1	7	0	14.2857	0	1	7	0	14.2857	-0.168	0	0
4819	glutamine-tRNA ligase activity	F	0	1	1	0	100	0	1	1	0	100	-0.168	0	0
8424	glycoprotein 6-alpha-L-fucosyltransferase activity	F	0	1	1	0	100	0	1	1	0	100	-0.168	0	0
3872	6-phosphofructokinase activity	F	0	1	1	0	100	0	1	1	0	100	-0.168	0	0
5945	6-phosphofructokinase complex	C	0	1	1	0	100	0	1	1	0	100	-0.168	0	0
5753	proton-transporting ATP synthase complex (sensu Eukaryota)	C	0	1	1	0	100	0	1	1	0	100	-0.168	0	0
4504	peptidylglycine monooxygenase activity	F	0	1	11	0	9.09091	0	1	11	0	9.09091	-0.168	0	0
3840	gamma-glutamyltransferase activity	F	0	1	6	0	16.6667	0	1	6	0	16.6667	-0.168	0	0
30540	female genitalia morphogenesis	P	0	1	1	0	100	0	1	3	0	33.3333	-0.168	0	0
30432	peristalsis	P	0	1	1	0	100	0	1	1	0	100	-0.168	0	0
45496	male analia morphogenesis (sensu Endopterygota)	P	0	1	2	0	50	0	1	2	0	50	-0.168	0	0
6685	sphingomyelin catabolism	P	0	1	6	0	16.6667	0	1	6	0	16.6667	-0.168	0	0
3980	UDP-glucose\:glycoprotein glucosyltransferase activity	F	0	1	2	0	50	0	1	2	0	50	-0.168	0	0
4360	glutamine-fructose-6-phosphate transaminase (isomerizing) activity	F	0	1	3	0	33.3333	0	1	3	0	33.3333	-0.168	0	0
35056	negative regulation of nuclear mRNA splicing via U2-type spliceosome	P	0	1	8	0	12.5	0	1	8	0	12.5	-0.168	0	0
4555	alpha\,alpha-trehalase activity	F	0	1	9	0	11.1111	0	1	9	0	11.1111	-0.168	0	0
5991	trehalose metabolism	P	0	1	9	0	11.1111	0	1	12	0	8.33333	-0.168	0	0
46658	anchored to plasma membrane	C	0	1	2	0	50	0	1	2	0	50	-0.168	0	0
4347	glucose-6-phosphate isomerase activity	F	0	1	1	0	100	0	1	1	0	100	-0.168	0	0
7544	sex determination\, female germ-line determination	P	0	1	8	0	12.5	0	1	8	0	12.5	-0.168	0	0
45886	negative regulation of synaptic growth at neuromuscular junction	P	0	1	4	0	25	0	1	4	0	25	-0.168	0	0
48027	mRNA 5¡¯-UTR binding	F	0	1	8	0	12.5	0	1	8	0	12.5	-0.168	0	0
4127	cytidylate kinase activity	F	0	1	3	0	33.3333	0	1	3	0	33.3333	-0.168	0	0
4966	galanin receptor activity	F	0	1	4	0	25	0	1	4	0	25	-0.168	0	0
50914	sensory perception of salty taste	P	0	1	6	0	16.6667	0	1	6	0	16.6667	-0.168	0	0
35102	PRC1 complex	C	0	1	5	0	20	0	1	5	0	20	-0.168	0	0
7079	mitotic chromosome movement towards spindle pole	P	0	1	3	0	33.3333	0	1	3	0	33.3333	-0.168	0	0
92	mitotic anaphase B	P	0	1	3	0	33.3333	0	1	3	0	33.3333	-0.168	0	0
4057	arginyltransferase activity	F	0	1	4	0	25	0	1	4	0	25	-0.168	0	0
9041	uridylate kinase activity	F	0	1	3	0	33.3333	0	1	3	0	33.3333	-0.168	0	0
16598	protein arginylation	P	0	1	4	0	25	0	1	4	0	25	-0.168	0	0
4647	phosphoserine phosphatase activity	F	0	1	2	0	50	0	1	2	0	50	-0.168	0	0
6430	lysyl-tRNA aminoacylation	P	0	1	2	0	50	0	1	2	0	50	-0.168	0	0
7278	pole cell fate determination	P	0	1	1	0	100	0	1	1	0	100	-0.168	0	0
16149	translation release factor activity\, codon specific	F	0	1	1	0	100	0	1	1	0	100	-0.168	0	0
48505	regulation of timing of cell differentiation	P	0	1	2	0	50	0	1	2	0	50	-0.168	0	0
31177	phosphopantetheine binding	F	0	1	2	0	50	0	1	2	0	50	-0.168	0	0
31117	positive regulation of microtubule depolymerization	P	0	1	3	0	33.3333	0	1	3	0	33.3333	-0.168	0	0
9755	hormone-mediated signaling	P	0	1	1	0	100	0	1	1	0	100	-0.168	0	0
9264	deoxyribonucleotide catabolism	P	0	1	2	0	50	0	1	2	0	50	-0.168	0	0
4139	deoxyribose-phosphate aldolase activity	F	0	1	2	0	50	0	1	2	0	50	-0.168	0	0
17127	cholesterol transporter activity	F	0	1	2	0	50	0	1	2	0	50	-0.168	0	0
15485	cholesterol binding	F	0	1	2	0	50	0	1	2	0	50	-0.168	0	0
4353	glutamate dehydrogenase [NAD(P)+] activity	F	0	1	3	0	33.3333	0	1	3	0	33.3333	-0.168	0	0
16480	negative regulation of transcription from RNA polymerase III promoter	P	0	1	1	0	100	0	1	1	0	100	-0.168	0	0
35032	phosphoinositide 3-kinase complex\, class III	C	0	1	2	0	50	0	1	2	0	50	-0.168	0	0
5159	insulin-like growth factor receptor binding	F	0	1	2	0	50	0	1	2	0	50	-0.168	0	0
30259	lipid glycosylation	P	0	1	3	0	33.3333	0	1	3	0	33.3333	-0.168	0	0
19236	response to pheromone	P	0	1	8	0	12.5	0	1	8	0	12.5	-0.168	0	0
8455	alpha-1\,6-mannosylglycoprotein 2-beta-N-acetylglucosaminyltransferase activity	F	0	1	5	0	20	0	1	5	0	20	-0.168	0	0
9055	electron carrier activity	F	0	1	1	0	100	0	1	1	0	100	-0.168	0	0
8294	calcium- and calmodulin-responsive adenylate cyclase activity	F	0	1	1	0	100	0	1	1	0	100	-0.168	0	0
3876	AMP deaminase activity	F	0	1	4	0	25	0	1	4	0	25	-0.168	0	0
30285	integral to synaptic vesicle membrane	C	0	1	3	0	33.3333	0	1	3	0	33.3333	-0.168	0	0
16200	synaptic target attraction	P	0	1	5	0	20	0	1	5	0	20	-0.168	0	0
4824	lysine-tRNA ligase activity	F	0	1	2	0	50	0	1	2	0	50	-0.168	0	0
8377	light-induced release of internally sequestered calcium ion	P	0	1	4	0	25	0	1	4	0	25	-0.168	0	0
4696	glycogen synthase kinase 3 activity	F	0	1	9	0	11.1111	0	1	9	0	11.1111	-0.168	0	0
6937	regulation of muscle contraction	P	0	1	1	0	100	0	1	1	0	100	-0.168	0	0
42732	D-xylose metabolism	P	0	1	1	0	100	0	1	1	0	100	-0.168	0	0
30710	regulation of border follicle cell delamination	P	0	1	2	0	50	0	1	2	0	50	-0.168	0	0
17116	single-stranded DNA-dependent ATP-dependent DNA helicase activity	F	0	1	8	0	12.5	0	1	8	0	12.5	-0.168	0	0
4373	glycogen (starch) synthase activity	F	0	1	1	0	100	0	1	1	0	100	-0.168	0	0
1932	regulation of protein amino acid phosphorylation	P	0	1	1	0	100	0	1	3	0	33.3333	-0.168	0	0
8327	methyl-CpG binding	F	0	1	2	0	50	0	1	2	0	50	-0.168	0	0
46330	positive regulation of JNK cascade	P	0	1	2	0	50	0	1	2	0	50	-0.168	0	0
35019	somatic stem cell maintenance	P	0	1	3	0	33.3333	0	1	3	0	33.3333	-0.168	0	0
46488	phosphatidylinositol metabolism	P	0	1	3	0	33.3333	0	1	3	0	33.3333	-0.168	0	0
4356	glutamate-ammonia ligase activity	F	0	1	4	0	25	0	1	4	0	25	-0.168	0	0
5462	UDP-N-acetylglucosamine transporter activity	F	0	1	1	0	100	0	1	1	0	100	-0.168	0	0
16544	male courtship behavior (sensu Insecta)\, tapping	P	0	1	1	0	100	0	1	1	0	100	-0.168	0	0
45	autophagic vacuole formation	P	0	1	1	0	100	0	1	1	0	100	-0.168	0	0
4655	porphobilinogen synthase activity	F	0	1	1	0	100	0	1	1	0	100	-0.168	0	0
6538	glutamate catabolism	P	0	1	3	0	33.3333	0	1	3	0	33.3333	-0.168	0	0
35237	corazonin receptor activity	F	0	1	3	0	33.3333	0	1	3	0	33.3333	-0.168	0	0
6481	C-terminal protein amino acid methylation	P	0	1	1	0	100	0	1	1	0	100	-0.168	0	0
4671	protein-S-isoprenylcysteine O-methyltransferase activity	F	0	1	1	0	100	0	1	1	0	100	-0.168	0	0
19008	molybdopterin synthase complex	C	0	1	6	0	16.6667	0	1	6	0	16.6667	-0.168	0	0
4501	ecdysone 20-monooxygenase activity	F	0	1	1	0	100	0	1	1	0	100	-0.168	0	0
8486	diphosphoinositol-polyphosphate diphosphatase activity	F	0	1	1	0	100	0	1	1	0	100	-0.168	0	0
19028	viral capsid	C	0	1	9	0	11.1111	0	1	9	0	11.1111	-0.168	0	0
15790	UDP-xylose transport	P	0	1	1	0	100	0	1	1	0	100	-0.168	0	0
5460	UDP-glucose transporter activity	F	0	1	1	0	100	0	1	1	0	100	-0.168	0	0
5457	GDP-fucose transporter activity	F	0	1	1	0	100	0	1	1	0	100	-0.168	0	0
4832	valine-tRNA ligase activity	F	0	1	3	0	33.3333	0	1	3	0	33.3333	-0.168	0	0
15786	UDP-glucose transport	P	0	1	1	0	100	0	1	1	0	100	-0.168	0	0
6438	valyl-tRNA aminoacylation	P	0	1	3	0	33.3333	0	1	3	0	33.3333	-0.168	0	0
7510	cardioblast cell fate determination	P	0	1	8	0	12.5	0	1	8	0	12.5	-0.168	0	0
5262	calcium channel activity	F	0	1	18	0	5.55556	0	1	29	0	3.44828	-0.168	0	0
18987	osmoregulation	P	0	1	1	0	100	0	1	1	0	100	-0.168	0	0
46964	3¡¯-phosphoadenosine 5¡¯-phosphosulfate transporter activity	F	0	1	1	0	100	0	1	1	0	100	-0.168	0	0
16281	eukaryotic translation initiation factor 4F complex	C	0	1	1	0	100	0	1	1	0	100	-0.168	0	0
35013	myosuppressin receptor activity	F	0	1	6	0	16.6667	0	1	6	0	16.6667	-0.168	0	0
185	activation of MAPKKK activity	P	0	1	6	0	16.6667	0	1	6	0	16.6667	-0.168	0	0
42656	JUN kinase kinase kinase kinase activity	F	0	1	6	0	16.6667	0	1	6	0	16.6667	-0.168	0	0
8349	MAP kinase kinase kinase kinase activity	F	0	1	6	0	16.6667	0	1	6	0	16.6667	-0.168	0	0
19642	anaerobic glycolysis	P	0	1	1	0	100	0	1	1	0	100	-0.168	0	0
18009	N-terminal peptidyl-L-cysteine N-palmitoylation	P	0	1	1	0	100	0	1	1	0	100	-0.168	0	0
17151	DEAD/H-box RNA helicase binding	F	0	1	3	0	33.3333	0	1	3	0	33.3333	-0.168	0	0
4489	methylenetetrahydrofolate reductase (NADPH) activity	F	0	1	1	0	100	0	1	1	0	100	-0.168	0	0
45900	negative regulation of translational elongation	P	0	1	1	0	100	0	1	1	0	100	-0.168	0	0
15787	UDP-glucuronic acid transport	P	0	1	1	0	100	0	1	1	0	100	-0.168	0	0
46963	3¡¯-phosphoadenosine 5¡¯-phosphosulfate transport	P	0	1	1	0	100	0	1	1	0	100	-0.168	0	0
50983	spermidine catabolism to deoxyhypusine\, using deoxyhypusine synthase	P	0	1	1	0	100	0	1	1	0	100	-0.168	0	0
8612	hypusine biosynthesis from peptidyl-lysine	P	0	1	1	0	100	0	1	1	0	100	-0.168	0	0
4445	inositol-polyphosphate 5-phosphatase activity	F	0	1	2	0	50	0	1	2	0	50	-0.168	0	0
42026	protein refolding	P	0	1	2	0	50	0	1	2	0	50	-0.168	0	0
4420	hydroxymethylglutaryl-CoA reductase (NADPH) activity	F	0	1	1	0	100	0	1	1	0	100	-0.168	0	0
5385	zinc ion transporter activity	F	0	1	1	0	100	0	1	1	0	100	-0.168	0	0
6829	zinc ion transport	P	0	1	1	0	100	0	1	1	0	100	-0.168	0	0
16978	lipoate-protein ligase B activity	F	0	1	3	0	33.3333	0	1	3	0	33.3333	-0.168	0	0
6686	sphingomyelin biosynthesis	P	0	1	1	0	100	0	1	1	0	100	-0.168	0	0
8312	7S RNA binding	F	0	1	1	0	100	0	1	1	0	100	-0.168	0	0
15788	UDP-N-acetylglucosamine transport	P	0	1	1	0	100	0	1	1	0	100	-0.168	0	0
31151	histone lysine N-methyltransferase activity (H3-K79 specific)	F	0	1	1	0	100	0	1	1	0	100	-0.168	0	0
5485	v-SNARE activity	F	0	1	6	0	16.6667	0	1	6	0	16.6667	-0.168	0	0
6488	dolichol-linked oligosaccharide biosynthesis	P	0	1	1	0	100	0	1	1	0	100	-0.168	0	0
9	alpha-1\,6-mannosyltransferase activity	F	0	1	1	0	100	0	1	1	0	100	-0.168	0	0
4584	dolichyl-phosphate-mannose-glycolipid alpha-mannosyltransferase activity	F	0	1	1	0	100	0	1	1	0	100	-0.168	0	0
318	protein-methionine-R-oxide reductase activity	F	0	1	2	0	50	0	1	2	0	50	-0.168	0	0
19717	synaptosome	C	0	1	5	0	20	0	1	5	0	20	-0.168	0	0
35106	operant conditioning	P	0	1	3	0	33.3333	0	1	3	0	33.3333	-0.168	0	0
6772	thiamin metabolism	P	0	1	1	0	100	0	1	1	0	100	-0.168	0	0
48106	establishment of body bristle orientation	P	0	1	4	0	25	0	1	4	0	25	-0.168	0	0
6301	postreplication repair	P	0	1	1	0	100	0	1	1	0	100	-0.168	0	0
18149	peptide cross-linking	P	0	1	5	0	20	0	1	5	0	20	-0.168	0	0
16566	specific transcriptional repressor activity	F	0	1	2	0	50	0	1	2	0	50	-0.168	0	0
8013	beta-catenin binding	F	0	1	2	0	50	0	1	2	0	50	-0.168	0	0
16844	strictosidine synthase activity	F	0	1	11	0	9.09091	0	1	11	0	9.09091	-0.168	0	0
48128	oocyte nucleus migration during oocyte axis determination (sensu Insecta)	P	0	1	3	0	33.3333	0	1	3	0	33.3333	-0.168	0	0
15999	eta DNA polymerase activity	F	0	1	2	0	50	0	1	2	0	50	-0.168	0	0
339	RNA cap binding	F	0	1	1	0	100	0	1	1	0	100	-0.168	0	0
5097	Rab GTPase activator activity	F	0	1	1	0	100	0	1	1	0	100	-0.168	0	0
4788	thiamin diphosphokinase activity	F	0	1	1	0	100	0	1	1	0	100	-0.168	0	0
8113	protein-methionine-S-oxide reductase activity	F	0	1	5	0	20	0	1	5	0	20	-0.168	0	0
5458	GDP-mannose transporter activity	F	0	1	1	0	100	0	1	1	0	100	-0.168	0	0
8272	sulfate transport	P	0	1	1	0	100	0	1	1	0	100	-0.168	0	0
8271	sulfate porter activity	F	0	1	1	0	100	0	1	1	0	100	-0.168	0	0
6542	glutamine biosynthesis	P	0	1	4	0	25	0	1	4	0	25	-0.168	0	0
6895	Golgi to endosome transport	P	0	1	2	0	50	0	1	2	0	50	-0.168	0	0
30123	AP-3 adaptor complex	C	0	1	2	0	50	0	1	2	0	50	-0.168	0	0
4634	phosphopyruvate hydratase activity	F	0	1	1	0	100	0	1	1	0	100	-0.168	0	0
15	phosphopyruvate hydratase complex	C	0	1	1	0	100	0	1	1	0	100	-0.168	0	0
4430	1-phosphatidylinositol 4-kinase activity	F	0	1	3	0	33.3333	0	1	3	0	33.3333	-0.168	0	0
7526	larval somatic muscle development	P	0	1	3	0	33.3333	0	1	3	0	33.3333	-0.168	0	0
8095	inositol-1\,4\,5-triphosphate receptor activity	F	0	1	1	0	100	0	1	1	0	100	-0.168	0	0
8031	eclosion hormone activity	F	0	1	1	0	100	0	1	1	0	100	-0.168	0	0
4865	type 1 serine/threonine specific protein phosphatase inhibitor activity	F	0	1	1	0	100	0	1	1	0	100	-0.168	0	0
4132	dCMP deaminase activity	F	0	1	2	0	50	0	1	2	0	50	-0.168	0	0
8255	ecdysis-triggering hormone activity	F	0	1	3	0	33.3333	0	1	3	0	33.3333	-0.168	0	0
45839	negative regulation of mitosis	P	0	1	1	0	100	0	1	1	0	100	-0.168	0	0
16992	lipoate synthase activity	F	0	1	2	0	50	0	1	2	0	50	-0.168	0	0
4305	ethanolamine kinase activity	F	0	1	4	0	25	0	1	4	0	25	-0.168	0	0
4103	choline kinase activity	F	0	1	4	0	25	0	1	4	0	25	-0.168	0	0
6659	phosphatidylserine biosynthesis	P	0	1	1	0	100	0	1	1	0	100	-0.168	0	0
1530	lipopolysaccharide binding	F	0	1	1	0	100	0	1	1	0	100	-0.168	0	0
36	acyl carrier activity	F	0	1	1	0	100	0	1	1	0	100	-0.168	0	0
46870	cadmium ion binding	F	0	1	3	0	33.3333	0	1	3	0	33.3333	-0.168	0	0
51076	Gram-positive bacterial binding	F	0	1	2	0	50	0	1	2	0	50	-0.168	0	0
262	mitochondrial chromosome	C	0	1	2	0	50	0	1	2	0	50	-0.168	0	0
2	mitochondrial genome maintenance	P	0	1	2	0	50	0	1	2	0	50	-0.168	0	0
6264	mitochondrial DNA replication	P	0	1	2	0	50	0	1	2	0	50	-0.168	0	0
16029	subrhabdomeral cisterna	C	0	1	2	0	50	0	1	2	0	50	-0.168	0	0
146	microfilament motor activity	F	0	1	4	0	25	0	1	4	0	25	-0.168	0	0
30048	actin filament-based movement	P	0	1	3	0	33.3333	0	1	3	0	33.3333	-0.168	0	0
8368	Gram-negative bacterial binding	F	0	1	3	0	33.3333	0	1	3	0	33.3333	-0.168	0	0
45217	intercellular junction maintenance	P	0	1	3	0	33.3333	0	1	4	0	25	-0.168	0	0
35318	wing hair outgrowth	P	0	1	6	0	16.6667	0	1	6	0	16.6667	-0.168	0	0
30296	protein tyrosine kinase activator activity	F	0	1	2	0	50	0	1	2	0	50	-0.168	0	0
5767	secondary lysosome	C	0	1	1	0	100	0	1	1	0	100	-0.168	0	0
5042	netrin receptor activity	F	0	1	4	0	25	0	1	4	0	25	-0.168	0	0
8098	5S rRNA primary transcript binding	F	0	1	2	0	50	0	1	2	0	50	-0.168	0	0
4517	nitric-oxide synthase activity	F	0	1	7	0	14.2857	0	1	7	0	14.2857	-0.168	0	0
7313	maternal determination of dorsal/ventral axis\, oocyte\, soma encoded	P	0	1	3	0	33.3333	0	1	3	0	33.3333	-0.168	0	0
4677	DNA-dependent protein kinase activity	F	0	1	2	0	50	0	1	2	0	50	-0.168	0	0
6809	nitric oxide biosynthesis	P	0	1	7	0	14.2857	0	1	7	0	14.2857	-0.168	0	0
7540	sex determination\, establishment of X\:A ratio	P	0	1	17	0	5.88235	0	1	17	0	5.88235	-0.168	0	0
30139	endocytic vesicle	C	0	1	5	0	20	0	1	5	0	20	-0.168	0	0
5119	smoothened binding	F	0	1	5	0	20	0	1	5	0	20	-0.168	0	0
7621	negative regulation of female receptivity	P	0	1	3	0	33.3333	0	1	8	0	12.5	-0.168	0	0
6718	juvenile hormone biosynthesis	P	0	1	2	0	50	0	1	4	0	25	-0.168	0	0
6235	dTTP biosynthesis	P	0	1	3	0	33.3333	0	1	3	0	33.3333	-0.168	0	0
45434	negative regulation of female receptivity\, post-mating	P	0	1	8	0	12.5	0	1	8	0	12.5	-0.168	0	0
3796	lysozyme activity	F	0	1	10	0	10	0	1	10	0	10	-0.168	0	0
48042	regulation of oviposition\, post-mating	P	0	1	3	0	33.3333	0	1	3	0	33.3333	-0.168	0	0
4971	alpha-amino-3-hydroxy-5-methyl-4-isoxazole propionate selective glutamate receptor activity	F	0	1	3	0	33.3333	0	1	3	0	33.3333	-0.168	0	0
4995	tachykinin receptor activity	F	0	1	2	0	50	0	1	2	0	50	-0.168	0	0
6964	anti-Gram-negative bacterial polypeptide induction	P	0	1	2	0	50	0	1	2	0	50	-0.168	0	0
7386	compartment specification	P	0	1	4	0	25	0	1	4	0	25	-0.168	0	0
8541	proteasome regulatory particle\, lid subcomplex (sensu Eukaryota)	C	0	1	1	0	100	0	1	1	0	100	-0.168	0	0
4801	transaldolase activity	F	0	1	1	0	100	0	1	1	0	100	-0.168	0	0
16539	intein-mediated protein splicing	P	0	1	1	0	100	0	1	1	0	100	-0.168	0	0
4345	glucose-6-phosphate 1-dehydrogenase activity	F	0	1	2	0	50	0	1	2	0	50	-0.168	0	0
7557	regulation of juvenile hormone biosynthesis	P	0	1	2	0	50	0	1	4	0	25	-0.168	0	0
18298	protein-chromophore linkage	P	0	1	8	0	12.5	0	1	8	0	12.5	-0.168	0	0
16543	male courtship behavior (sensu Insecta)\, orientation	P	0	1	6	0	16.6667	0	1	6	0	16.6667	-0.168	0	0
6589	octopamine biosynthesis	P	0	1	2	0	50	0	1	2	0	50	-0.168	0	0
30508	thiol-disulfide exchange intermediate activity	F	0	1	2	0	50	0	1	2	0	50	-0.168	0	0
35320	wing hair site selection	P	0	1	2	0	50	0	1	2	0	50	-0.168	0	0
5113	patched binding	F	0	1	1	0	100	0	1	1	0	100	-0.168	0	0
30502	negative regulation of bone mineralization	P	0	1	3	0	33.3333	0	1	3	0	33.3333	-0.168	0	0
8627	induction of apoptosis by ionic changes	P	0	1	2	0	50	0	1	2	0	50	-0.168	0	0
6450	regulation of translational fidelity	P	0	1	3	0	33.3333	0	1	3	0	33.3333	-0.168	0	0
17068	glutamyl-tRNA(Gln) amidotransferase activity	F	0	1	5	0	20	0	1	5	0	20	-0.168	0	0
4719	protein-L-isoaspartate (D-aspartate) O-methyltransferase activity	F	0	1	1	0	100	0	1	1	0	100	-0.168	0	0
45572	positive regulation of imaginal disc growth	P	0	1	1	0	100	0	1	1	0	100	-0.168	0	0
48047	mating behavior\, sex discrimination	P	0	1	8	0	12.5	0	1	8	0	12.5	-0.168	0	0
7375	anterior midgut invagination	P	0	1	5	0	20	0	1	5	0	20	-0.168	0	0
8117	sphinganine-1-phosphate aldolase activity	F	0	1	1	0	100	0	1	1	0	100	-0.168	0	0
40037	negative regulation of fibroblast growth factor receptor signaling pathway	P	0	1	2	0	50	0	1	2	0	50	-0.168	0	0
42088	T-helper 1 type immune response	P	0	1	3	0	33.3333	0	1	3	0	33.3333	-0.168	0	0
19102	male somatic sex determination	P	0	1	2	0	50	0	1	2	0	50	-0.168	0	0
5616	larval serum protein complex	C	0	1	4	0	25	0	1	4	0	25	-0.168	0	0
5882	intermediate filament	C	0	1	3	0	33.3333	0	1	3	0	33.3333	-0.168	0	0
45214	sarcomere organization	P	0	1	3	0	33.3333	0	1	3	0	33.3333	-0.168	0	0
5638	lamin filament	C	0	1	3	0	33.3333	0	1	3	0	33.3333	-0.168	0	0
30018	Z disc	C	0	1	3	0	33.3333	0	1	3	0	33.3333	-0.168	0	0
45470	R8-mediated photoreceptor organization	P	0	1	4	0	25	0	1	4	0	25	-0.168	0	0
5155	epidermal growth factor receptor activating ligand activity	F	0	1	1	0	100	0	1	1	0	100	-0.168	0	0
5220	inositol 1\,4\,5-triphosphate-sensitive calcium-release channel activity	F	0	1	1	0	100	0	1	1	0	100	-0.168	0	0
7084	mitotic nuclear envelope reassembly	P	0	1	2	0	50	0	1	2	0	50	-0.168	0	0
5178	integrin binding	F	0	1	3	0	33.3333	0	1	3	0	33.3333	-0.168	0	0
30595	immune cell chemotaxis	P	0	1	3	0	33.3333	0	1	3	0	33.3333	-0.168	0	0
45637	regulation of myeloid cell differentiation	P	0	1	3	0	33.3333	0	1	3	0	33.3333	-0.168	0	0
17148	negative regulation of protein biosynthesis	P	0	1	2	0	50	0	1	2	0	50	-0.168	0	0
42308	negative regulation of protein import into nucleus	P	0	1	2	0	50	0	1	6	0	16.6667	-0.168	0	0
3891	delta DNA polymerase activity	F	0	1	1	0	100	0	1	1	0	100	-0.168	0	0
7185	transmembrane receptor protein tyrosine phosphatase signaling pathway	P	0	1	5	0	20	0	1	5	0	20	-0.168	0	0
5672	transcription factor TFIIA complex	C	0	1	3	0	33.3333	0	1	3	0	33.3333	-0.168	0	0
7462	R1/R6 cell fate commitment	P	0	1	3	0	33.3333	0	1	3	0	33.3333	-0.168	0	0
7628	adult walking behavior	P	0	1	10	0	10	0	1	10	0	10	-0.168	0	0
42304	regulation of fatty acid biosynthesis	P	0	1	2	0	50	0	1	2	0	50	-0.168	0	0
4896	hematopoietin/interferon-class (D200-domain) cytokine receptor activity	F	0	1	2	0	50	0	1	2	0	50	-0.168	0	0
48142	cystoblast division (sensu Insecta)	P	0	1	3	0	33.3333	0	1	3	0	33.3333	-0.168	0	0
5899	insulin receptor complex	C	0	1	1	0	100	0	1	1	0	100	-0.168	0	0
5009	insulin receptor activity	F	0	1	1	0	100	0	1	1	0	100	-0.168	0	0
3756	protein disulfide isomerase activity	F	0	1	5	0	20	0	1	5	0	20	-0.168	0	0
5769	early endosome	C	0	1	1	0	100	0	1	1	0	100	-0.168	0	0
16189	synaptic vesicle to endosome fusion	P	0	1	1	0	100	0	1	1	0	100	-0.168	0	0
42102	positive regulation of T cell proliferation	P	0	1	3	0	33.3333	0	1	3	0	33.3333	-0.168	0	0
50930	induction of positive chemotaxis	P	0	1	3	0	33.3333	0	1	3	0	33.3333	-0.168	0	0
4406	H3/H4 histone acetyltransferase activity	F	0	1	1	0	100	0	1	1	0	100	-0.168	0	0
6728	pteridine biosynthesis	P	0	1	2	0	50	0	1	2	0	50	-0.168	0	0
4383	guanylate cyclase activity	F	0	1	12	0	8.33333	0	1	12	0	8.33333	-0.168	0	0
17165	dipeptidase E activity	F	0	1	2	0	50	0	1	2	0	50	-0.168	0	0
16531	copper chaperone activity	F	0	1	1	0	100	0	1	1	0	100	-0.168	0	0
4148	dihydrolipoyl dehydrogenase activity	F	0	1	1	0	100	0	1	1	0	100	-0.168	0	0
4396	hexokinase activity	F	0	1	13	0	7.69231	0	1	13	0	7.69231	-0.168	0	0
8523	sodium-dependent multivitamin transporter activity	F	0	1	2	0	50	0	1	2	0	50	-0.168	0	0
51180	vitamin transport	P	0	1	2	0	50	0	1	2	0	50	-0.168	0	0
4070	aspartate carbamoyltransferase activity	F	0	1	4	0	25	0	1	4	0	25	-0.168	0	0
17057	6-phosphogluconolactonase activity	F	0	1	2	0	50	0	1	2	0	50	-0.168	0	0
4573	mannosyl-oligosaccharide glucosidase activity	F	0	1	2	0	50	0	1	2	0	50	-0.168	0	0
4086	carbamoyl-phosphate synthase activity	F	0	1	4	0	25	0	1	4	0	25	-0.168	0	0
5049	nuclear export signal receptor activity	F	0	1	2	0	50	0	1	2	0	50	-0.168	0	0
4108	citrate (Si)-synthase activity	F	0	1	3	0	33.3333	0	1	3	0	33.3333	-0.168	0	0
4496	mevalonate kinase activity	F	0	1	2	0	50	0	1	2	0	50	-0.168	0	0
4084	branched-chain-amino-acid transaminase activity	F	0	1	1	0	100	0	1	1	0	100	-0.168	0	0
8476	protein-tyrosine sulfotransferase activity	F	0	1	2	0	50	0	1	2	0	50	-0.168	0	0
6980	redox signal response	P	0	1	1	0	100	0	1	1	0	100	-0.168	0	0
3952	NAD+ synthase (glutamine-hydrolyzing) activity	F	0	1	2	0	50	0	1	2	0	50	-0.168	0	0
4484	mRNA guanylyltransferase activity	F	0	1	2	0	50	0	1	2	0	50	-0.168	0	0
4838	tyrosine transaminase activity	F	0	1	1	0	100	0	1	1	0	100	-0.168	0	0
4582	dolichyl-phosphate beta-D-mannosyltransferase activity	F	0	1	1	0	100	0	1	1	0	100	-0.168	0	0
16314	phosphatidylinositol-3\,4\,5-trisphosphate 3-phosphatase activity	F	0	1	7	0	14.2857	0	1	7	0	14.2857	-0.168	0	0
8592	regulation of Toll signaling pathway	P	0	1	2	0	50	0	1	14	0	7.14286	-0.168	0	0
1671	ATPase stimulator activity	F	0	1	1	0	100	0	1	1	0	100	-0.168	0	0
48126	establishment of oocyte nucleus localization during oocyte axis determination (sensu Insecta)	P	0	1	3	0	33.3333	0	1	3	0	33.3333	-0.168	0	0
42139	early meiotic recombination nodule assembly	P	0	1	1	0	100	0	1	1	0	100	-0.168	0	0
42694	muscle cell fate specification	P	0	1	132	0	0.757576	0	1	132	0	0.757576	-0.168	0	0
5313	L-glutamate transporter activity	F	0	1	2	0	50	0	1	2	0	50	-0.168	0	0
17153	sodium\:dicarboxylate symporter activity	F	0	1	5	0	20	0	1	5	0	20	-0.168	0	0
4055	argininosuccinate synthase activity	F	0	1	1	0	100	0	1	1	0	100	-0.168	0	0
50	urea cycle	P	0	1	1	0	100	0	1	1	0	100	-0.168	0	0
3841	1-acylglycerol-3-phosphate O-acyltransferase activity	F	0	1	3	0	33.3333	0	1	3	0	33.3333	-0.168	0	0
42140	late meiotic recombination nodule assembly	P	0	1	1	0	100	0	1	1	0	100	-0.168	0	0
300	peripheral to membrane of membrane fraction	C	0	1	3	0	33.3333	0	1	3	0	33.3333	-0.168	0	0
8508	bile acid\:sodium symporter activity	F	0	1	3	0	33.3333	0	1	3	0	33.3333	-0.168	0	0
9234	menaquinone biosynthesis	P	0	1	1	0	100	0	1	1	0	100	-0.168	0	0
6309	DNA fragmentation during apoptosis	P	0	1	2	0	50	0	1	2	0	50	-0.168	0	0
16597	amino acid binding	F	0	1	9	0	11.1111	0	1	13	0	7.69231	-0.168	0	0
5958	DNA-dependent protein kinase complex	C	0	1	4	0	25	0	1	4	0	25	-0.168	0	0
46958	nonassociative learning	P	0	1	6	0	16.6667	0	1	6	0	16.6667	-0.168	0	0
4115	cAMP-specific phosphodiesterase activity	F	0	1	6	0	16.6667	0	1	6	0	16.6667	-0.168	0	0
1582	detection of chemical stimulus during sensory perception of sweet taste	P	0	1	3	0	33.3333	0	1	3	0	33.3333	-0.168	0	0
16743	carboxyl- and carbamoyltransferase activity	F	0	1	4	0	25	0	1	4	0	25	-0.168	0	0
4088	carbamoyl-phosphate synthase (glutamine-hydrolyzing) activity	F	0	1	4	0	25	0	1	4	0	25	-0.168	0	0
3950	NAD+ ADP-ribosyltransferase activity	F	0	1	4	0	25	0	1	4	0	25	-0.168	0	0
7080	mitotic metaphase plate congression	P	0	1	2	0	50	0	1	2	0	50	-0.168	0	0
5758	mitochondrial intermembrane space	C	0	1	2	0	50	0	1	2	0	50	-0.168	0	0
7516	hemocyte development	P	0	1	2	0	50	0	1	2	0	50	-0.168	0	0
8613	diuretic hormone activity	F	0	1	6	0	16.6667	0	1	6	0	16.6667	-0.168	0	0
7589	fluid secretion	P	0	1	5	0	20	0	1	5	0	20	-0.168	0	0
7503	fat body development	P	0	1	3	0	33.3333	0	1	3	0	33.3333	-0.168	0	0
7133	meiotic anaphase I	P	0	1	4	0	25	0	1	4	0	25	-0.168	0	0
51018	protein kinase A binding	F	0	1	7	0	14.2857	0	1	7	0	14.2857	-0.168	0	0
5315	inorganic phosphate transporter activity	F	0	1	2	0	50	0	1	2	0	50	-0.168	0	0
5785	signal recognition particle receptor complex	C	0	1	1	0	100	0	1	1	0	100	-0.168	0	0
15114	phosphate transporter activity	F	0	1	3	0	33.3333	0	1	4	0	25	-0.168	0	0
50708	regulation of protein secretion	P	0	1	1	0	100	0	1	1	0	100	-0.168	0	0
4676	3-phosphoinositide-dependent protein kinase activity	F	0	1	3	0	33.3333	0	1	3	0	33.3333	-0.168	0	0
16559	peroxisome fission	P	0	1	3	0	33.3333	0	1	3	0	33.3333	-0.168	0	0
6559	L-phenylalanine catabolism	P	0	1	5	0	20	0	1	5	0	20	-0.168	0	0
16034	maleylacetoacetate isomerase activity	F	0	1	2	0	50	0	1	2	0	50	-0.168	0	0
31071	cysteine desulfurase activity	F	0	1	1	0	100	0	1	1	0	100	-0.168	0	0
30317	sperm motility	P	0	1	2	0	50	0	1	2	0	50	-0.168	0	0
6939	smooth muscle contraction	P	0	1	2	0	50	0	1	2	0	50	-0.168	0	0
30688	nucleolar preribosome\, small subunit precursor	C	0	1	2	0	50	0	1	2	0	50	-0.168	0	0
6572	tyrosine catabolism	P	0	1	3	0	33.3333	0	1	3	0	33.3333	-0.168	0	0
45254	pyruvate dehydrogenase complex	C	0	1	2	0	50	0	1	2	0	50	-0.168	0	0
1664	G-protein-coupled receptor binding	F	0	1	1	0	100	0	1	4	0	25	-0.168	0	0
4363	glutathione synthase activity	F	0	1	5	0	20	0	1	5	0	20	-0.168	0	0
7223	frizzled-2 signaling pathway	P	0	1	9	0	11.1111	0	1	9	0	11.1111	-0.168	0	0
51259	protein oligomerization	P	0	1	1	0	100	0	1	2	0	50	-0.168	0	0
4631	phosphomevalonate kinase activity	F	0	1	2	0	50	0	1	2	0	50	-0.168	0	0
6427	histidyl-tRNA aminoacylation	P	0	1	2	0	50	0	1	2	0	50	-0.168	0	0
4821	histidine-tRNA ligase activity	F	0	1	2	0	50	0	1	2	0	50	-0.168	0	0
17016	Ras GTPase binding	F	0	1	1	0	100	0	1	1	0	100	-0.168	0	0
6695	cholesterol biosynthesis	P	0	1	2	0	50	0	1	2	0	50	-0.168	0	0
4743	pyruvate kinase activity	F	0	1	11	0	9.09091	0	1	11	0	9.09091	-0.168	0	0
8898	homocysteine S-methyltransferase activity	F	0	1	3	0	33.3333	0	1	3	0	33.3333	-0.168	0	0
8071	maternal determination of dorsal/ventral axis\, follicular epithelium\, soma encoded (sensu Insecta)	P	0	1	132	0	0.757576	0	1	132	0	0.757576	-0.168	0	0
5954	calcium- and calmodulin-dependent protein kinase complex	C	0	1	4	0	25	0	1	4	0	25	-0.168	0	0
5814	centriole	C	0	1	2	0	50	0	1	2	0	50	-0.168	0	0
45297	post-mating behavior	P	0	1	10	0	10	0	1	16	0	6.25	-0.168	0	0
7257	activation of JNK activity	P	0	1	4	0	25	0	1	4	0	25	-0.168	0	0
30425	dendrite	C	0	1	6	0	16.6667	0	1	6	0	16.6667	-0.168	0	0
16452	theta DNA polymerase activity	F	0	1	2	0	50	0	1	2	0	50	-0.168	0	0
3951	NAD+ kinase activity	F	0	1	8	0	12.5	0	1	8	0	12.5	-0.168	0	0
4421	hydroxymethylglutaryl-CoA synthase activity	F	0	1	1	0	100	0	1	1	0	100	-0.168	0	0
5047	signal recognition particle binding	F	0	1	1	0	100	0	1	1	0	100	-0.168	0	0
5031	tumor necrosis factor receptor activity	F	0	1	2	0	50	0	1	2	0	50	-0.168	0	0
16229	steroid dehydrogenase activity	F	0	1	2	0	50	0	1	3	0	33.3333	-0.168	0	0
72	M phase specific microtubule process	P	0	1	1	0	100	0	1	1	0	100	-0.168	0	0
3857	3-hydroxyacyl-CoA dehydrogenase activity	F	0	1	2	0	50	0	1	2	0	50	-0.168	0	0
4303	estradiol 17-beta-dehydrogenase activity	F	0	1	2	0	50	0	1	2	0	50	-0.168	0	0
4682	protein kinase CK2 activity	F	0	1	5	0	20	0	1	5	0	20	-0.168	0	0
48408	epidermal growth factor binding	F	0	1	3	0	33.3333	0	1	3	0	33.3333	-0.168	0	0
8605	protein kinase CK2 regulator activity	F	0	1	19	0	5.26316	0	1	19	0	5.26316	-0.168	0	0
4680	casein kinase activity	F	0	1	5	0	20	0	1	5	0	20	-0.168	0	0
8209	androgen metabolism	P	0	1	2	0	50	0	1	2	0	50	-0.168	0	0
4427	inorganic diphosphatase activity	F	0	1	1	0	100	0	1	1	0	100	-0.168	0	0
8210	estrogen metabolism	P	0	1	2	0	50	0	1	2	0	50	-0.168	0	0
35076	ecdysone receptor-mediated signaling pathway	P	0	1	3	0	33.3333	0	1	3	0	33.3333	-0.168	0	0
18454	acetoacetyl-CoA reductase activity	F	0	1	2	0	50	0	1	2	0	50	-0.168	0	0
47022	7-beta-hydroxysteroid dehydrogenase (NADP+) activity	F	0	1	2	0	50	0	1	2	0	50	-0.168	0	0
47035	3-alpha(17-beta)-hydroxysteroid dehydrogenase (NAD+) activity	F	0	1	2	0	50	0	1	2	0	50	-0.168	0	0
50327	testosterone 17-beta-dehydrogenase activity	F	0	1	2	0	50	0	1	2	0	50	-0.168	0	0
722	telomerase-independent telomere maintenance	P	0	1	1	0	100	0	1	1	0	100	-0.168	0	0
45674	negative regulation of photoreceptor differentiation (sensu Endopterygota)	P	0	1	3	0	33.3333	0	1	5	0	20	-0.168	0	0
8262	importin-alpha export receptor activity	F	0	1	1	0	100	0	1	1	0	100	-0.168	0	0
19136	deoxynucleoside kinase activity	F	0	1	2	0	50	0	1	2	0	50	-0.168	0	0
48140	male germ-line cyst encapsulation	P	0	1	132	0	0.757576	0	1	132	0	0.757576	-0.168	0	0
5956	protein kinase CK2 complex	C	0	1	20	0	5	0	1	20	0	5	-0.168	0	0
8425	2-polyprenyl-6-methoxy-1\,4-benzoquinone methyltransferase activity	F	0	1	3	0	33.3333	0	1	3	0	33.3333	-0.168	0	0
30424	axon	C	0	1	5	0	20	0	1	5	0	20	-0.168	0	0
43143	translational machinery localization	P	0	1	3	0	33.3333	0	1	3	0	33.3333	-0.168	0	0
16006	Nebenkern	C	0	1	1	0	100	0	1	1	0	100	-0.168	0	0
45494	photoreceptor maintenance	P	0	1	4	0	25	0	1	4	0	25	-0.168	0	0
46662	regulation of oviposition	P	0	1	5	0	20	0	1	5	0	20	-0.168	0	0
9594	detection of nutrient	P	0	1	3	0	33.3333	0	1	3	0	33.3333	-0.168	0	0
17124	SH3 domain binding	F	0	1	1	0	100	0	1	1	0	100	-0.168	0	0
4728	receptor signaling protein tyrosine phosphatase activity	F	0	1	1	0	100	0	1	1	0	100	-0.168	0	0
30870	Mre11 complex	C	0	1	1	0	100	0	1	1	0	100	-0.168	0	0
9877	nodulation	P	0	1	3	0	33.3333	0	1	3	0	33.3333	-0.168	0	0
1509	legumain activity	F	0	1	2	0	50	0	1	2	0	50	-0.168	0	0
5213	structural constituent of chorion (sensu Insecta)	F	0	1	12	0	8.33333	0	1	12	0	8.33333	-0.168	0	0
6970	response to osmotic stress	P	0	1	1	0	100	0	1	1	0	100	-0.168	0	0
8348	attenuation of antimicrobial humoral response	P	0	1	1	0	100	0	1	1	0	100	-0.168	0	0
731	DNA synthesis during DNA repair	P	0	1	2	0	50	0	1	2	0	50	-0.168	0	0
4711	ribosomal protein S6 kinase activity	F	0	1	3	0	33.3333	0	1	3	0	33.3333	-0.168	0	0
50764	regulation of phagocytosis	P	0	1	2	0	50	0	1	2	0	50	-0.168	0	0
42600	chorion	C	0	1	10	0	10	0	1	10	0	10	-0.168	0	0
6911	phagocytosis\, engulfment	P	0	1	4	0	25	0	1	4	0	25	-0.168	0	0
42116	macrophage activation	P	0	1	2	0	50	0	1	2	0	50	-0.168	0	0
7418	ventral midline development	P	0	1	2	0	50	0	1	2	0	50	-0.168	0	0
8533	astacin activity	F	0	1	28	0	3.57143	0	1	28	0	3.57143	-0.168	0	0
4524	ribonuclease H1 activity	F	0	1	3	0	33.3333	0	1	3	0	33.3333	-0.168	0	0
35308	negative regulation of protein amino acid dephosphorylation	P	0	1	4	0	25	0	1	4	0	25	-0.168	0	0
30708	female germ-line cyst encapsulation (sensu Insecta)	P	0	1	15	0	6.66667	0	1	15	0	6.66667	-0.168	0	0
16443	bidentate ribonuclease III activity	F	0	1	1	0	100	0	1	1	0	100	-0.168	0	0
5463	UDP-N-acetylgalactosamine transporter activity	F	0	1	2	0	50	0	1	2	0	50	-0.168	0	0
5456	CMP-sialic acid transporter activity	F	0	1	2	0	50	0	1	2	0	50	-0.168	0	0
15757	galactose transport	P	0	1	2	0	50	0	1	2	0	50	-0.168	0	0
45315	positive regulation of eye photoreceptor development (sensu Endopterygota)	P	0	1	1	0	100	0	1	1	0	100	-0.168	0	0
5885	Arp2/3 protein complex	C	0	1	1	0	100	0	1	1	0	100	-0.168	0	0
30726	testicular ring canal formation	P	0	1	2	0	50	0	1	2	0	50	-0.168	0	0
9592	detection of mechanical stimulus during sensory perception of sound	P	0	1	11	0	9.09091	0	1	11	0	9.09091	-0.168	0	0
5003	ephrin receptor activity	F	0	1	9	0	11.1111	0	1	9	0	11.1111	-0.168	0	0
8366	nerve ensheathment	P	0	1	2	0	50	0	1	2	0	50	-0.168	0	0
50321	tau-protein kinase activity	F	0	1	16	0	6.25	0	1	16	0	6.25	-0.168	0	0
7421	stomatogastric nervous system development	P	0	1	132	0	0.757576	0	1	132	0	0.757576	-0.168	0	0
5088	Ras guanyl-nucleotide exchange factor activity	F	0	1	3	0	33.3333	0	1	3	0	33.3333	-0.168	0	0
40015	negative regulation of body size	P	0	1	11	0	9.09091	0	1	11	0	9.09091	-0.168	0	0
5960	glycine cleavage complex	C	0	1	1	0	100	0	1	2	0	50	-0.168	0	0
3987	acetate-CoA ligase activity	F	0	1	2	0	50	0	1	2	0	50	-0.168	0	0
46856	phosphoinositide dephosphorylation	P	0	1	7	0	14.2857	0	1	7	0	14.2857	-0.168	0	0
7112	male meiosis cytokinesis	P	0	1	2	0	50	0	1	2	0	50	-0.168	0	0
4637	phosphoribosylamine-glycine ligase activity	F	0	1	2	0	50	0	1	2	0	50	-0.168	0	0
16010	dystrophin-associated glycoprotein complex	C	0	1	2	0	50	0	1	7	0	14.2857	-0.168	0	0
30301	cholesterol transport	P	0	1	3	0	33.3333	0	1	3	0	33.3333	-0.168	0	0
8124	4-alpha-hydroxytetrahydrobiopterin dehydratase activity	F	0	1	1	0	100	0	1	1	0	100	-0.168	0	0
3908	methylated-DNA-[protein]-cysteine S-methyltransferase activity	F	0	1	1	0	100	0	1	1	0	100	-0.168	0	0
6231	dTMP biosynthesis	P	0	1	2	0	50	0	1	2	0	50	-0.168	0	0
4799	thymidylate synthase activity	F	0	1	2	0	50	0	1	2	0	50	-0.168	0	0
3870	5-aminolevulinate synthase activity	F	0	1	2	0	50	0	1	2	0	50	-0.168	0	0
6962	male-specific antibacterial humoral response	P	0	1	1	0	100	0	1	1	0	100	-0.168	0	0
35182	ring canal outer rim	C	0	1	7	0	14.2857	0	1	7	0	14.2857	-0.168	0	0
4342	glucosamine-6-phosphate deaminase activity	F	0	1	1	0	100	0	1	1	0	100	-0.168	0	0
4615	phosphomannomutase activity	F	0	1	1	0	100	0	1	1	0	100	-0.168	0	0
7402	ganglion mother cell fate determination	P	0	1	11	0	9.09091	0	1	11	0	9.09091	-0.168	0	0
4641	phosphoribosylformylglycinamidine cyclo-ligase activity	F	0	1	2	0	50	0	1	2	0	50	-0.168	0	0
16742	hydroxymethyl-\, formyl- and related transferase activity	F	0	1	7	0	14.2857	0	1	9	0	11.1111	-0.168	0	0
4644	phosphoribosylglycinamide formyltransferase activity	F	0	1	2	0	50	0	1	2	0	50	-0.168	0	0
47710	bis(5¡¯-adenosyl)-triphosphatase activity	F	0	1	1	0	100	0	1	1	0	100	-0.168	0	0
15789	UDP-N-acetylgalactosamine transport	P	0	1	2	0	50	0	1	2	0	50	-0.168	0	0
15782	CMP-sialic acid transport	P	0	1	2	0	50	0	1	2	0	50	-0.168	0	0
4861	cyclin-dependent protein kinase inhibitor activity	F	0	1	4	0	25	0	1	4	0	25	-0.168	0	0
6607	NLS-bearing substrate import into nucleus	P	0	1	2	0	50	0	1	2	0	50	-0.168	0	0
48190	wing disc dorsal/ventral pattern formation	P	0	1	3	0	33.3333	0	1	3	0	33.3333	-0.168	0	0
8046	axon guidance receptor activity	F	0	0	0	0	0	0	1	4	0	25	-0.168	0	0
46203	spermidine catabolism	P	0	0	0	0	0	0	1	1	0	100	-0.168	0	0
46824	positive regulation of nucleocytoplasmic transport	P	0	0	0	0	0	0	1	2	0	50	-0.168	0	0
42219	amino acid derivative catabolism	P	0	0	0	0	0	0	1	6	0	16.6667	-0.168	0	0
42307	positive regulation of protein import into nucleus	P	0	0	0	0	0	0	1	2	0	50	-0.168	0	0
42993	positive regulation of transcription factor import into nucleus	P	0	0	0	0	0	0	1	2	0	50	-0.168	0	0
19093	mitochondrial RNA localization	P	0	0	0	0	0	0	1	1	0	100	-0.168	0	0
42346	positive regulation of NF-kappaB import into nucleus	P	0	0	0	0	0	0	1	2	0	50	-0.168	0	0
18205	peptidyl-lysine modification	P	0	0	0	0	0	0	1	1	0	100	-0.168	0	0
47429	nucleoside-triphosphate diphosphatase activity	F	0	0	0	0	0	0	1	2	0	50	-0.168	0	0
46516	hypusine metabolism	P	0	0	0	0	0	0	1	1	0	100	-0.168	0	0
8097	5S rRNA binding	F	0	0	3	0	0	0	1	5	0	20	-0.168	0	0
16880	acid-ammonia (or amide) ligase activity	F	0	0	0	0	0	0	1	4	0	25	-0.168	0	0
16211	ammonia ligase activity	F	0	0	0	0	0	0	1	4	0	25	-0.168	0	0
7021	tubulin folding	P	0	0	0	0	0	0	1	2	0	50	-0.168	0	0
6787	porphyrin catabolism	P	0	0	0	0	0	0	1	1	0	100	-0.168	0	0
6598	polyamine catabolism	P	0	0	0	0	0	0	1	1	0	100	-0.168	0	0
16799	hydrolase activity\, hydrolyzing N-glycosyl compounds	F	0	0	0	0	0	0	1	2	0	50	-0.168	0	0
31214	biomineral formation	P	0	0	0	0	0	0	1	3	0	33.3333	-0.168	0	0
42402	biogenic amine catabolism	P	0	0	3	0	0	0	1	6	0	16.6667	-0.168	0	0
45111	intermediate filament cytoskeleton	C	0	0	0	0	0	0	1	3	0	33.3333	-0.168	0	0
8140	cAMP response element binding protein binding	F	0	1	3	0	33.3333	0	1	3	0	33.3333	-0.168	0	0
1503	ossification	P	0	0	0	0	0	0	1	3	0	33.3333	-0.168	0	0
6429	leucyl-tRNA aminoacylation	P	0	1	1	0	100	0	1	1	0	100	-0.168	0	0
42991	transcription factor import into nucleus	P	0	0	0	0	0	0	1	6	0	16.6667	-0.168	0	0
8537	proteasome activator complex	C	0	1	1	0	100	0	1	1	0	100	-0.168	0	0
8538	proteasome activator activity	F	0	1	1	0	100	0	1	1	0	100	-0.168	0	0
4333	fumarate hydratase activity	F	0	1	5	0	20	0	1	5	0	20	-0.168	0	0
46515	hypusine biosynthesis	P	0	0	0	0	0	0	1	1	0	100	-0.168	0	0
30279	negative regulation of ossification	P	0	0	0	0	0	0	1	3	0	33.3333	-0.168	0	0
19104	DNA N-glycosylase activity	F	0	0	0	0	0	0	1	2	0	50	-0.168	0	0
4045	aminoacyl-tRNA hydrolase activity	F	0	1	1	0	100	0	1	1	0	100	-0.168	0	0
42348	NF-kappaB import into nucleus	P	0	0	0	0	0	0	1	2	0	50	-0.168	0	0
31468	nuclear envelope reassembly	P	0	0	0	0	0	0	1	2	0	50	-0.168	0	0
42990	regulation of transcription factor import into nucleus	P	0	0	0	0	0	0	1	6	0	16.6667	-0.168	0	0
42345	regulation of NF-kappaB import into nucleus	P	0	0	0	0	0	0	1	2	0	50	-0.168	0	0
51222	positive regulation of protein transport	P	0	0	0	0	0	0	1	2	0	50	-0.168	0	0
51050	positive regulation of transport	P	0	0	0	0	0	0	1	2	0	50	-0.168	0	0
16652	oxidoreductase activity\, acting on NADH or NADPH\, NAD or NADP as acceptor	F	0	0	0	0	0	0	1	2	0	50	-0.168	0	0
45239	tricarboxylic acid cycle enzyme complex	C	0	1	5	0	20	0	1	5	0	20	-0.168	0	0
16419	S-malonyltransferase activity	F	0	0	0	0	0	0	1	1	0	100	-0.168	0	0
48104	establishment of body hair or bristle orientation	P	0	0	0	0	0	0	1	4	0	25	-0.168	0	0
4551	nucleotide diphosphatase activity	F	0	0	0	0	0	0	1	2	0	50	-0.168	0	0
50962	detection of light stimulus during sensory perception	P	0	0	0	0	0	0	1	4	0	25	-0.168	0	0
9584	detection of visible light	P	0	0	0	0	0	0	1	5	0	20	-0.168	0	0
46533	negative regulation of photoreceptor cell differentiation	P	0	0	0	0	0	0	1	5	0	20	-0.168	0	0
50831	male-specific defense response to bacteria	P	0	0	0	0	0	0	1	1	0	100	-0.168	0	0
18345	protein palmitoylation	P	0	0	0	0	0	0	1	1	0	100	-0.168	0	0
19563	glycerol catabolism	P	0	0	0	0	0	0	1	7	0	14.2857	-0.168	0	0
16420	malonyltransferase activity	F	0	0	0	0	0	0	1	1	0	100	-0.168	0	0
46174	polyol catabolism	P	0	0	0	0	0	0	1	7	0	14.2857	-0.168	0	0
4312	fatty-acid synthase activity	F	0	0	0	0	0	0	1	1	0	100	-0.168	0	0
6020	myo-inositol metabolism	P	0	0	0	0	0	0	1	1	0	100	-0.168	0	0
18318	protein amino acid palmitoylation	P	0	0	0	0	0	0	1	1	0	100	-0.168	0	0
16872	intramolecular lyase activity	F	0	0	0	0	0	0	1	1	0	100	-0.168	0	0
18201	peptidyl-glycine modification	P	0	0	0	0	0	0	1	1	0	100	-0.168	0	0
18377	protein myristoylation	P	0	0	0	0	0	0	1	1	0	100	-0.168	0	0
16530	metallochaperone activity	F	0	0	0	0	0	0	1	1	0	100	-0.168	0	0
51298	centrosome duplication	P	0	0	1	0	0	0	1	2	0	50	-0.168	0	0
8192	RNA guanylyltransferase activity	F	0	0	0	0	0	0	1	2	0	50	-0.168	0	0
9536	plastid	C	0	0	0	0	0	0	1	36	0	2.77778	-0.168	0	0
700	mismatch base pair DNA N-glycosylase activity	F	0	0	0	0	0	0	1	2	0	50	-0.168	0	0
18344	protein geranylgeranylation	P	0	0	0	0	0	0	1	1	0	100	-0.168	0	0
9570	chloroplast stroma	C	0	0	0	0	0	0	1	1	0	100	-0.168	0	0
30312	external encapsulating structure	C	0	0	0	0	0	0	1	10	0	10	-0.168	0	0
35174	histone serine kinase activity	F	0	0	0	0	0	0	1	1	0	100	-0.168	0	0
31369	translation initiation factor binding	F	0	0	0	0	0	0	1	1	0	100	-0.168	0	0
6448	regulation of translational elongation	P	0	0	0	0	0	0	1	1	0	100	-0.168	0	0
18198	peptidyl-cysteine modification	P	0	0	0	0	0	0	1	1	0	100	-0.168	0	0
8227	amine receptor activity	F	0	0	0	0	0	0	1	136	0	0.735294	-0.168	0	0
18210	peptidyl-threonine modification	P	0	0	0	0	0	0	1	2	0	50	-0.168	0	0
18212	peptidyl-tyrosine modification	P	0	0	0	0	0	0	1	1	0	100	-0.168	0	0
18108	peptidyl-tyrosine phosphorylation	P	0	0	0	0	0	0	1	1	0	100	-0.168	0	0
60	protein import into nucleus\, translocation	P	0	0	0	0	0	0	1	1	0	100	-0.168	0	0
4716	receptor signaling protein tyrosine kinase activity	F	0	0	0	0	0	0	1	1	0	100	-0.168	0	0
46341	CDP-diacylglycerol metabolism	P	0	0	0	0	0	0	1	1	0	100	-0.168	0	0
9532	plastid stroma	C	0	0	0	0	0	0	1	1	0	100	-0.168	0	0
48492	ribulose bisphosphate carboxylase complex	C	0	0	0	0	0	0	1	1	0	100	-0.168	0	0
15925	galactosidase activity	F	0	0	0	0	0	0	1	2	0	50	-0.168	0	0
9507	chloroplast	C	0	0	0	0	0	0	1	1	0	100	-0.168	0	0
35027	leading edge cell fate commitment	P	0	0	0	0	0	0	1	7	0	14.2857	-0.168	0	0
35059	RCAF complex	C	0	1	3	0	33.3333	0	1	3	0	33.3333	-0.168	0	0
4090	carbonyl reductase (NADPH) activity	F	0	1	1	0	100	0	1	1	0	100	-0.168	0	0
30131	clathrin adaptor complex	C	0	0	0	0	0	0	1	2	0	50	-0.168	0	0
16236	macroautophagy	P	0	0	0	0	0	0	1	1	0	100	-0.168	0	0
42087	cell-mediated immune response	P	0	0	0	0	0	0	1	3	0	33.3333	-0.168	0	0
16894	endonuclease activity\, active with either ribo- or deoxyribonucleic acids and producing 3¡¯-phosphomonoesters	F	0	0	0	0	0	0	1	5	0	20	-0.168	0	0
35279	miRNA-mediated gene silencing\, mRNA cleavage	P	0	1	4	0	25	0	1	4	0	25	-0.168	0	0
3938	IMP dehydrogenase activity	F	0	1	1	0	100	0	1	1	0	100	-0.168	0	0
16892	endoribonuclease activity\, producing 3¡¯-phosphomonoesters	F	0	0	0	0	0	0	1	3	0	33.3333	-0.168	0	0
18410	peptide or protein carboxyl-terminal blocking	P	0	0	0	0	0	0	1	1	0	100	-0.168	0	0
8475	procollagen-lysine 5-dioxygenase activity	F	0	1	3	0	33.3333	0	1	3	0	33.3333	-0.168	0	0
35028	leading edge cell fate determination	P	0	0	0	0	0	0	1	7	0	14.2857	-0.168	0	0
3934	GTP cyclohydrolase I activity	F	0	1	8	0	12.5	0	1	8	0	12.5	-0.168	0	0
46850	regulation of bone remodeling	P	0	0	0	0	0	0	1	3	0	33.3333	-0.168	0	0
6729	tetrahydrobiopterin biosynthesis	P	0	1	7	0	14.2857	0	1	7	0	14.2857	-0.168	0	0
4332	fructose-bisphosphate aldolase activity	F	0	1	4	0	25	0	1	4	0	25	-0.168	0	0
5847	mRNA cleavage and polyadenylation specificity factor complex	C	0	1	2	0	50	0	1	2	0	50	-0.168	0	0
5666	DNA-directed RNA polymerase III complex	C	0	1	1	0	100	0	1	1	0	100	-0.168	0	0
46849	bone remodeling	P	0	0	0	0	0	0	1	3	0	33.3333	-0.168	0	0
50926	regulation of positive chemotaxis	P	0	0	0	0	0	0	1	3	0	33.3333	-0.168	0	0
19896	axon transport of mitochondrion	P	0	1	4	0	25	0	1	4	0	25	-0.168	0	0
46826	negative regulation of protein export from nucleus	P	0	1	1	0	100	0	1	1	0	100	-0.168	0	0
35160	maintenance of tracheal epithelial integrity	P	0	1	5	0	20	0	1	5	0	20	-0.168	0	0
35035	histone acetyltransferase binding	F	0	1	1	0	100	0	1	1	0	100	-0.168	0	0
8495	protoheme IX farnesyltransferase activity	F	0	1	1	0	100	0	1	1	0	100	-0.168	0	0
4809	tRNA (guanine-N2-)-methyltransferase activity	F	0	1	1	0	100	0	1	1	0	100	-0.168	0	0
48137	spermatocyte division	P	0	1	1	0	100	0	1	1	0	100	-0.168	0	0
4614	phosphoglucomutase activity	F	0	1	19	0	5.26316	0	1	19	0	5.26316	-0.168	0	0
45741	positive regulation of epidermal growth factor receptor activity	P	0	1	1	0	100	0	1	1	0	100	-0.168	0	0
16204	determination of muscle attachment site	P	0	1	19	0	5.26316	0	1	19	0	5.26316	-0.168	0	0
15116	sulfate transporter activity	F	0	0	0	0	0	0	1	1	0	100	-0.168	0	0
5742	mitochondrial outer membrane translocase complex	C	0	1	3	0	33.3333	0	1	3	0	33.3333	-0.168	0	0
50927	positive regulation of positive chemotaxis	P	0	0	0	0	0	0	1	3	0	33.3333	-0.168	0	0
19012	virion	C	0	0	0	0	0	0	1	9	0	11.1111	-0.168	0	0
4134	4-alpha-glucanotransferase activity	F	0	1	4	0	25	0	1	4	0	25	-0.168	0	0
4135	amylo-alpha-1\,6-glucosidase activity	F	0	1	4	0	25	0	1	4	0	25	-0.168	0	0
5656	pre-replicative complex	C	0	1	1	0	100	0	1	1	0	100	-0.168	0	0
16066	cellular defense response (sensu Vertebrata)	P	0	0	0	0	0	0	1	3	0	33.3333	-0.168	0	0
51078	meiotic nuclear envelope disassembly	P	0	1	1	0	100	0	1	1	0	100	-0.168	0	0
35277	spiracle morphogenesis	P	0	1	1	0	100	0	1	1	0	100	-0.168	0	0
51241	negative regulation of organismal physiological process	P	0	0	0	0	0	0	1	3	0	33.3333	-0.168	0	0
4649	poly(ADP-ribose) glycohydrolase activity	F	0	1	1	0	100	0	1	1	0	100	-0.168	0	0
51225	spindle assembly	P	0	0	0	0	0	0	1	1	0	100	-0.168	0	0
4827	proline-tRNA ligase activity	F	0	1	4	0	25	0	1	4	0	25	-0.168	0	0
51226	meiotic spindle assembly	P	0	0	0	0	0	0	1	1	0	100	-0.168	0	0
30295	protein kinase activator activity	F	0	0	0	0	0	0	1	4	0	25	-0.168	0	0
6433	prolyl-tRNA aminoacylation	P	0	1	4	0	25	0	1	4	0	25	-0.168	0	0
1501	skeletal development	P	0	0	0	0	0	0	1	3	0	33.3333	-0.168	0	0
7056	female meiotic spindle assembly (sensu Metazoa)	P	0	0	0	0	0	0	1	1	0	100	-0.168	0	0
9295	nucleoid	C	0	0	0	0	0	0	1	2	0	50	-0.168	0	0
45823	positive regulation of heart contraction rate	P	0	1	6	0	16.6667	0	1	6	0	16.6667	-0.168	0	0
30500	regulation of bone mineralization	P	0	0	0	0	0	0	1	3	0	33.3333	-0.168	0	0
19209	kinase activator activity	F	0	0	0	0	0	0	1	4	0	25	-0.168	0	0
126	transcription factor TFIIIB complex	C	0	1	1	0	100	0	1	1	0	100	-0.168	0	0
42796	snRNA transcription from RNA polymerase III promoter	P	0	1	1	0	100	0	1	1	0	100	-0.168	0	0
42797	tRNA transcription from RNA polymerase III promoter	P	0	1	1	0	100	0	1	1	0	100	-0.168	0	0
50768	negative regulation of neurogenesis	P	0	0	3	0	0	0	1	12	0	8.33333	-0.168	0	0
50771	negative regulation of axonogenesis	P	0	0	0	0	0	0	1	4	0	25	-0.168	0	0
30282	bone mineralization	P	0	0	0	0	0	0	1	3	0	33.3333	-0.168	0	0
50916	sensory perception of sweet taste	P	0	0	0	0	0	0	1	3	0	33.3333	-0.168	0	0
35029	dorsal closure\, leading edge cell fate commitment	P	0	0	0	0	0	0	1	7	0	14.2857	-0.168	0	0
46851	negative regulation of bone remodeling	P	0	0	0	0	0	0	1	3	0	33.3333	-0.168	0	0
5827	polar microtubule	C	0	1	4	0	25	0	1	4	0	25	-0.168	0	0
18202	peptidyl-histidine modification	P	0	0	0	0	0	0	1	1	0	100	-0.168	0	0
4478	methionine adenosyltransferase activity	F	0	1	1	0	100	0	1	1	0	100	-0.168	0	0
4343	glucosamine 6-phosphate N-acetyltransferase activity	F	0	1	2	0	50	0	1	2	0	50	-0.168	0	0
17182	peptidyl-diphthamide metabolism	P	0	0	0	0	0	0	1	1	0	100	-0.168	0	0
4706	JUN kinase kinase kinase activity	F	0	1	2	0	50	0	1	2	0	50	-0.168	0	0
4729	protoporphyrinogen oxidase activity	F	0	1	2	0	50	0	1	2	0	50	-0.168	0	0
19107	myristoyltransferase activity	F	0	0	0	0	0	0	1	1	0	100	-0.168	0	0
5779	integral to peroxisomal membrane	C	0	1	1	0	100	0	1	1	0	100	-0.168	0	0
6374	nuclear mRNA splicing via U2-type spliceosome	P	0	0	0	0	0	0	1	8	0	12.5	-0.168	0	0
4715	non-membrane spanning protein tyrosine kinase activity	F	0	1	1	0	100	0	1	1	0	100	-0.168	0	0
45199	maintenance of epithelial cell polarity	P	0	1	1	0	100	0	1	1	0	100	-0.168	0	0
42645	mitochondrial nucleoid	C	0	0	0	0	0	0	1	2	0	50	-0.168	0	0
4044	amidophosphoribosyltransferase activity	F	0	1	3	0	33.3333	0	1	3	0	33.3333	-0.168	0	0
4703	G-protein coupled receptor kinase activity	F	0	1	4	0	25	0	1	4	0	25	-0.168	0	0
4709	MAP kinase kinase kinase activity	F	0	1	1	0	100	0	1	2	0	50	-0.168	0	0
45804	negative regulation of eclosion	P	0	1	1	0	100	0	1	1	0	100	-0.168	0	0
98	sulfur amino acid catabolism	P	0	0	0	0	0	0	1	2	0	50	-0.168	0	0
16780	phosphotransferase activity\, for other substituted phosphate groups	F	0	0	0	0	0	0	1	2	0	50	-0.168	0	0
15927	trehalase activity	F	0	0	0	0	0	0	1	9	0	11.1111	-0.168	0	0
16054	organic acid catabolism	P	0	0	0	0	0	0	1	2	0	50	-0.168	0	0
46395	carboxylic acid catabolism	P	0	0	0	0	0	0	1	2	0	50	-0.168	0	0
6566	threonine metabolism	P	0	0	0	0	0	0	1	2	0	50	-0.168	0	0
44273	sulfur compound catabolism	P	0	0	0	0	0	0	1	2	0	50	-0.168	0	0
30580	quinone cofactor methyltransferase activity	F	0	0	0	0	0	0	1	3	0	33.3333	-0.168	0	0
35206	regulation of hemocyte proliferation (sensu Arthropoda)	P	0	0	0	0	0	0	1	8	0	12.5	-0.168	0	0
8169	C-methyltransferase activity	F	0	0	0	0	0	0	1	3	0	33.3333	-0.168	0	0
5984	disaccharide metabolism	P	0	0	0	0	0	0	1	12	0	8.33333	-0.168	0	0
19002	GMP binding	F	0	0	0	0	0	0	1	5	0	20	-0.168	0	0
16421	CoA carboxylase activity	F	0	0	0	0	0	0	1	6	0	16.6667	-0.168	0	0
8443	phosphofructokinase activity	F	0	0	0	0	0	0	1	1	0	100	-0.168	0	0
6549	isoleucine metabolism	P	0	0	0	0	0	0	1	2	0	50	-0.168	0	0
46921	alpha(1\,6)-fucosyltransferase activity	F	0	0	0	0	0	0	1	1	0	100	-0.168	0	0
9083	branched chain family amino acid catabolism	P	0	0	0	0	0	0	1	2	0	50	-0.168	0	0
19217	regulation of fatty acid metabolism	P	0	0	0	0	0	0	1	2	0	50	-0.168	0	0
6500	N-terminal protein palmitoylation	P	0	0	0	0	0	0	1	1	0	100	-0.168	0	0
9068	aspartate family amino acid catabolism	P	0	0	0	0	0	0	1	2	0	50	-0.168	0	0
6547	histidine metabolism	P	0	0	0	0	0	0	1	2	0	50	-0.168	0	0
16862	intramolecular oxidoreductase activity\, interconverting keto- and enol-groups	F	0	0	0	0	0	0	1	5	0	20	-0.168	0	0
16864	intramolecular oxidoreductase activity\, transposing S-S bonds	F	0	0	0	0	0	0	1	5	0	20	-0.168	0	0
46992	oxidoreductase activity\, acting on X-H and Y-H to form an X-Y bond	F	0	0	0	0	0	0	1	2	0	50	-0.168	0	0
9075	histidine family amino acid metabolism	P	0	0	0	0	0	0	1	2	0	50	-0.168	0	0
46993	oxidoreductase activity\, acting on X-H and Y-H to form an X-Y bond\, with oxygen as acceptor	F	0	0	0	0	0	0	1	2	0	50	-0.168	0	0
314	organellar small ribosomal subunit	C	0	0	0	0	0	0	1	1	0	100	-0.168	0	0
6944	membrane fusion	P	0	0	0	0	0	0	1	1	0	100	-0.168	0	0
8174	mRNA methyltransferase activity	F	0	0	0	0	0	0	1	1	0	100	-0.168	0	0
15918	sterol transport	P	0	0	0	0	0	0	1	3	0	33.3333	-0.168	0	0
42683	negative regulation of cone cell fate specification	P	0	0	0	0	0	0	1	2	0	50	-0.168	0	0
9076	histidine family amino acid biosynthesis	P	0	0	0	0	0	0	1	2	0	50	-0.168	0	0
40036	regulation of fibroblast growth factor receptor signaling pathway	P	0	0	0	0	0	0	1	2	0	50	-0.168	0	0
51651	maintenance of cellular localization	P	0	0	0	0	0	0	1	1	0	100	-0.168	0	0
16749	N-succinyltransferase activity	F	0	0	0	0	0	0	1	2	0	50	-0.168	0	0
50879	organismal movement	P	0	0	0	0	0	0	1	1	0	100	-0.168	0	0
9395	phospholipid catabolism	P	0	0	0	0	0	0	1	6	0	16.6667	-0.168	0	0
51657	maintenance of organelle localization	P	0	0	0	0	0	0	1	1	0	100	-0.168	0	0
31225	anchored to membrane	C	0	0	0	0	0	0	1	2	0	50	-0.168	0	0
6311	meiotic gene conversion	P	0	0	0	0	0	0	1	1	0	100	-0.168	0	0
30100	regulation of endocytosis	P	0	0	0	0	0	0	1	2	0	50	-0.168	0	0
35185	preblastoderm mitotic cell cycle	P	0	0	0	0	0	0	1	2	0	50	-0.168	0	0
35227	regulation of glutamate-cysteine ligase activity	P	0	0	0	0	0	0	1	1	0	100	-0.168	0	0
51351	positive regulation of ligase activity	P	0	0	0	0	0	0	1	1	0	100	-0.168	0	0
43005	neuron projection	C	0	0	0	0	0	0	1	8	0	12.5	-0.168	0	0
30522	intracellular receptor-mediated signaling pathway	P	0	0	0	0	0	0	1	5	0	20	-0.168	0	0
30518	steroid hormone receptor signaling pathway	P	0	0	2	0	0	0	1	5	0	20	-0.168	0	0
46674	induction of retinal programmed cell death	P	0	0	0	0	0	0	1	2	0	50	-0.168	0	0
6776	vitamin A metabolism	P	0	0	0	0	0	0	1	2	0	50	-0.168	0	0
46672	positive regulation of retinal cell programmed cell death (sensu Endopterygota)	P	0	0	6	0	0	0	1	8	0	12.5	-0.168	0	0
16116	carotenoid metabolism	P	0	0	0	0	0	0	1	3	0	33.3333	-0.168	0	0
19203	carbohydrate phosphatase activity	F	0	0	0	0	0	0	1	2	0	50	-0.168	0	0
43142	single-stranded DNA-dependent ATPase activity	F	0	0	0	0	0	0	1	8	0	12.5	-0.168	0	0
30709	border follicle cell delamination	P	0	0	0	0	0	0	1	2	0	50	-0.168	0	0
51238	sequestering of metal ion	P	0	0	0	0	0	0	1	4	0	25	-0.168	0	0
6874	calcium ion homeostasis	P	0	0	1	0	0	0	1	6	0	16.6667	-0.168	0	0
51208	sequestering of calcium ion	P	0	0	0	0	0	0	1	4	0	25	-0.168	0	0
51282	regulation of sequestering of calcium ion	P	0	0	0	0	0	0	1	4	0	25	-0.168	0	0
51283	negative regulation of sequestering of calcium ion	P	0	0	0	0	0	0	1	4	0	25	-0.168	0	0
46670	positive regulation of retinal programmed cell death	P	0	0	0	0	0	0	1	8	0	12.5	-0.168	0	0
30672	synaptic vesicle membrane	C	0	0	0	0	0	0	1	3	0	33.3333	-0.168	0	0
15149	hexose transporter activity	F	0	0	0	0	0	0	1	7	0	14.2857	-0.168	0	0
42682	regulation of cone cell fate specification	P	0	0	0	0	0	0	1	2	0	50	-0.168	0	0
42679	cone cell fate specification	P	0	0	0	0	0	0	1	2	0	50	-0.168	0	0
42678	cone cell fate specification (sensu Endopterygota)	P	0	0	0	0	0	0	1	2	0	50	-0.168	0	0
42681	regulation of cone cell fate specification (sensu Endopterygota)	P	0	0	0	0	0	0	1	2	0	50	-0.168	0	0
15145	monosaccharide transporter activity	F	0	0	0	0	0	0	1	7	0	14.2857	-0.168	0	0
16843	amine-lyase activity	F	0	0	0	0	0	0	1	11	0	9.09091	-0.168	0	0
51340	regulation of ligase activity	P	0	0	0	0	0	0	1	1	0	100	-0.168	0	0
51662	oocyte nucleus localization during oocyte axis determination (sensu Insecta)	P	0	0	0	0	0	0	1	3	0	33.3333	-0.168	0	0
8937	ferredoxin reductase activity	F	0	0	0	0	0	0	1	3	0	33.3333	-0.168	0	0
6081	aldehyde metabolism	P	0	0	0	0	0	0	1	1	0	100	-0.168	0	0
15928	fucosidase activity	F	0	0	0	0	0	0	1	2	0	50	-0.168	0	0
6026	aminoglycan catabolism	P	0	0	0	0	0	0	1	2	0	50	-0.168	0	0
16140	O-glycoside metabolism	P	0	0	0	0	0	0	1	2	0	50	-0.168	0	0
16137	glycoside metabolism	P	0	0	0	0	0	0	1	2	0	50	-0.168	0	0
16139	glycoside catabolism	P	0	0	0	0	0	0	1	2	0	50	-0.168	0	0
51318	G1 phase	P	0	0	0	0	0	0	1	1	0	100	-0.168	0	0
16108	tetraterpenoid metabolism	P	0	0	0	0	0	0	1	3	0	33.3333	-0.168	0	0
15669	gas transport	P	0	0	0	0	0	0	1	8	0	12.5	-0.168	0	0
9197	pyrimidine deoxyribonucleoside diphosphate biosynthesis	P	0	0	0	0	0	0	1	3	0	33.3333	-0.168	0	0
35303	regulation of dephosphorylation	P	0	0	0	0	0	0	1	4	0	25	-0.168	0	0
30684	preribosome	C	0	0	0	0	0	0	1	2	0	50	-0.168	0	0
46072	dTDP metabolism	P	0	0	0	0	0	0	1	3	0	33.3333	-0.168	0	0
30685	nucleolar preribosome	C	0	0	0	0	0	0	1	2	0	50	-0.168	0	0
9196	pyrimidine deoxyribonucleoside diphosphate metabolism	P	0	0	0	0	0	0	1	3	0	33.3333	-0.168	0	0
9138	pyrimidine nucleoside diphosphate metabolism	P	0	0	0	0	0	0	1	3	0	33.3333	-0.168	0	0
9189	deoxyribonucleoside diphosphate biosynthesis	P	0	0	0	0	0	0	1	3	0	33.3333	-0.168	0	0
9148	pyrimidine nucleoside triphosphate biosynthesis	P	0	0	0	0	0	0	1	3	0	33.3333	-0.168	0	0
9139	pyrimidine nucleoside diphosphate biosynthesis	P	0	0	0	0	0	0	1	3	0	33.3333	-0.168	0	0
9202	deoxyribonucleoside triphosphate biosynthesis	P	0	0	0	0	0	0	1	3	0	33.3333	-0.168	0	0
16783	sulfurtransferase activity	F	0	0	0	0	0	0	1	1	0	100	-0.168	0	0
46209	nitric oxide metabolism	P	0	0	0	0	0	0	1	7	0	14.2857	-0.168	0	0
8624	induction of apoptosis by extracellular signals	P	0	0	0	0	0	0	1	4	0	25	-0.168	0	0
7588	excretion	P	0	0	0	0	0	0	1	5	0	20	-0.168	0	0
43176	amine binding	F	0	0	0	0	0	0	1	14	0	7.14286	-0.168	0	0
9074	aromatic amino acid family catabolism	P	0	0	0	0	0	0	1	5	0	20	-0.168	0	0
16418	S-acetyltransferase activity	F	0	0	0	0	0	0	1	2	0	50	-0.168	0	0
6558	L-phenylalanine metabolism	P	0	0	0	0	0	0	1	5	0	20	-0.168	0	0
9133	nucleoside diphosphate biosynthesis	P	0	0	0	0	0	0	1	3	0	33.3333	-0.168	0	0
19218	regulation of steroid metabolism	P	0	0	0	0	0	0	1	4	0	25	-0.168	0	0
30278	regulation of ossification	P	0	0	0	0	0	0	1	3	0	33.3333	-0.168	0	0
16882	cyclo-ligase activity	F	0	0	0	0	0	0	1	2	0	50	-0.168	0	0
8334	histone mRNA metabolism	P	0	0	0	0	0	0	1	1	0	100	-0.168	0	0
45271	respiratory chain complex I	C	0	0	0	0	0	0	1	2	0	50	-0.168	0	0
15125	bile acid transporter activity	F	0	0	0	0	0	0	1	3	0	33.3333	-0.168	0	0
42083	5\,10-methylenetetrahydrofolate-dependent methyltransferase activity	F	0	0	0	0	0	0	1	2	0	50	-0.168	0	0
5035	death receptor activity	F	0	0	0	0	0	0	1	2	0	50	-0.168	0	0
9212	pyrimidine deoxyribonucleoside triphosphate biosynthesis	P	0	0	0	0	0	0	1	3	0	33.3333	-0.168	0	0
43120	tumor necrosis factor binding	F	0	0	0	0	0	0	1	2	0	50	-0.168	0	0
42723	thiamin and derivative metabolism	P	0	0	0	0	0	0	1	1	0	100	-0.168	0	0
42727	riboflavin and derivative biosynthesis	P	0	0	0	0	0	0	1	1	0	100	-0.168	0	0
42726	riboflavin and derivative metabolism	P	0	0	0	0	0	0	1	1	0	100	-0.168	0	0
6771	riboflavin metabolism	P	0	0	0	0	0	0	1	1	0	100	-0.168	0	0
9162	deoxyribonucleoside monophosphate metabolism	P	0	0	0	0	0	0	1	2	0	50	-0.168	0	0
46073	dTMP metabolism	P	0	0	0	0	0	0	1	2	0	50	-0.168	0	0
46075	dTTP metabolism	P	0	0	0	0	0	0	1	3	0	33.3333	-0.168	0	0
9176	pyrimidine deoxyribonucleoside monophosphate metabolism	P	0	0	0	0	0	0	1	2	0	50	-0.168	0	0
9129	pyrimidine nucleoside monophosphate metabolism	P	0	0	0	0	0	0	1	2	0	50	-0.168	0	0
15645	fatty-acid ligase activity	F	0	0	0	0	0	0	1	1	0	100	-0.168	0	0
48285	organelle fission	P	0	0	0	0	0	0	1	3	0	33.3333	-0.168	0	0
51046	regulation of secretion	P	0	0	0	0	0	0	1	1	0	100	-0.168	0	0
19520	aldonic acid metabolism	P	0	0	0	0	0	0	1	1	0	100	-0.168	0	0
7534	gene conversion at mating-type locus	P	0	0	0	0	0	0	1	1	0	100	-0.168	0	0
16842	amidine-lyase activity	F	0	0	0	0	0	0	1	5	0	20	-0.168	0	0
7533	mating type switching	P	0	0	0	0	0	0	1	1	0	100	-0.168	0	0
51658	maintenance of nucleus localization	P	0	0	0	0	0	0	1	1	0	100	-0.168	0	0
9130	pyrimidine nucleoside monophosphate biosynthesis	P	0	0	0	0	0	0	1	2	0	50	-0.168	0	0
9157	deoxyribonucleoside monophosphate biosynthesis	P	0	0	0	0	0	0	1	2	0	50	-0.168	0	0
45936	negative regulation of phosphate metabolism	P	0	0	0	0	0	0	1	4	0	25	-0.168	0	0
43021	ribonucleoprotein binding	F	0	0	0	0	0	0	1	1	0	100	-0.168	0	0
43028	caspase regulator activity	F	0	0	0	0	0	0	1	3	0	33.3333	-0.168	0	0
6000	fructose metabolism	P	0	0	0	0	0	0	1	2	0	50	-0.168	0	0
9177	pyrimidine deoxyribonucleoside monophosphate biosynthesis	P	0	0	0	0	0	0	1	2	0	50	-0.168	0	0
16730	oxidoreductase activity\, acting on iron-sulfur proteins as donors	F	0	0	0	0	0	0	1	3	0	33.3333	-0.168	0	0
16731	oxidoreductase activity\, acting on iron-sulfur proteins as donors\, NAD or NADP as acceptor	F	0	0	0	0	0	0	1	3	0	33.3333	-0.168	0	0
35304	regulation of protein amino acid dephosphorylation	P	0	0	0	0	0	0	1	4	0	25	-0.168	0	0
48052	R1/R6 cell differentiation (sensu Endopterygota)	P	0	0	0	0	0	0	1	3	0	33.3333	-0.168	0	0
18319	protein amino acid myristoylation	P	0	0	0	0	0	0	1	1	0	100	-0.168	0	0
35305	negative regulation of dephosphorylation	P	0	0	0	0	0	0	1	4	0	25	-0.168	0	0
48021	regulation of melanin biosynthesis	P	0	0	0	0	0	0	1	3	0	33.3333	-0.168	0	0
7531	mating type determination	P	0	0	0	0	0	0	1	1	0	100	-0.168	0	0
43506	regulation of JNK activity	P	0	0	0	0	0	0	1	4	0	25	-0.168	0	0
43146	spindle stabilization	P	0	0	0	0	0	0	1	3	0	33.3333	-0.168	0	0
43507	positive regulation of JNK activity	P	0	0	0	0	0	0	1	4	0	25	-0.168	0	0
16751	S-succinyltransferase activity	F	0	0	0	0	0	0	1	1	0	100	-0.168	0	0
42357	thiamin diphosphate metabolism	P	0	0	0	0	0	0	1	1	0	100	-0.168	0	0
42724	thiamin and derivative biosynthesis	P	0	0	0	0	0	0	1	1	0	100	-0.168	0	0
15197	peptide transporter activity	F	0	0	0	0	0	0	1	3	0	33.3333	-0.168	0	0
16558	protein import into peroxisome matrix	P	0	0	0	0	0	0	1	2	0	50	-0.168	0	0
707	meiotic DNA recombinase assembly	P	0	0	0	0	0	0	1	1	0	100	-0.168	0	0
6625	protein targeting to peroxisome	P	0	0	0	0	0	0	1	2	0	50	-0.168	0	0
40006	cuticular attachment to epithelium (sensu Protostomia and Nematoda)	P	0	0	0	0	0	0	1	9	0	11.1111	-0.168	0	0
42430	indole and derivative metabolism	P	0	0	0	0	0	0	1	17	0	5.88235	-0.168	0	0
42434	indole derivative metabolism	P	0	0	0	0	0	0	1	17	0	5.88235	-0.168	0	0
8365	adult cuticle biosynthesis (sensu Insecta)	P	0	0	0	0	0	0	1	11	0	9.09091	-0.168	0	0
5071	transmembrane receptor protein serine/threonine kinase signaling protein activity	F	0	0	0	0	0	0	1	3	0	33.3333	-0.168	0	0
5072	transforming growth factor beta receptor\, cytoplasmic mediator activity	F	0	0	0	0	0	0	1	3	0	33.3333	-0.168	0	0
730	DNA recombinase assembly	P	0	0	0	0	0	0	1	1	0	100	-0.168	0	0
30523	dihydrolipoamide S-acyltransferase activity	F	0	0	0	0	0	0	1	2	0	50	-0.168	0	0
7146	meiotic recombination nodule assembly	P	0	0	0	0	0	0	1	1	0	100	-0.168	0	0
51054	positive regulation of DNA metabolism	P	0	0	0	0	0	0	1	1	0	100	-0.168	0	0
4774	succinate-CoA ligase activity	F	0	0	0	0	0	0	1	1	0	100	-0.168	0	0
15936	coenzyme A metabolism	P	0	0	0	0	0	0	1	5	0	20	-0.168	0	0
35065	regulation of histone acetylation	P	0	0	0	0	0	0	1	1	0	100	-0.168	0	0
31056	regulation of histone modification	P	0	0	0	0	0	0	1	1	0	100	-0.168	0	0
8263	pyrimidine-specific mismatch base pair DNA N-glycosylase activity	F	0	1	2	0	50	0	1	2	0	50	-0.168	0	0
31058	positive regulation of histone modification	P	0	0	0	0	0	0	1	1	0	100	-0.168	0	0
51247	positive regulation of protein metabolism	P	0	0	0	0	0	0	1	1	0	100	-0.168	0	0
15718	monocarboxylic acid transport	P	0	0	0	0	0	0	1	4	0	25	-0.168	0	0
46885	regulation of hormone biosynthesis	P	0	0	0	0	0	0	1	4	0	25	-0.168	0	0
4779	sulfate adenylyltransferase activity	F	0	0	0	0	0	0	1	4	0	25	-0.168	0	0
6106	fumarate metabolism	P	0	1	5	0	20	0	1	5	0	20	-0.168	0	0
31347	regulation of defense response	P	0	0	0	0	0	0	1	1	0	100	-0.168	0	0
7132	meiotic metaphase I	P	0	1	1	0	100	0	1	1	0	100	-0.168	0	0
163	protein phosphatase type 1 activity	F	0	1	3	0	33.3333	0	1	3	0	33.3333	-0.168	0	0
31348	negative regulation of defense response	P	0	0	0	0	0	0	1	1	0	100	-0.168	0	0
8542	visual learning	P	0	1	2	0	50	0	1	2	0	50	-0.168	0	0
35007	regulation of melanization defense response	P	0	0	0	0	0	0	1	1	0	100	-0.168	0	0
4163	diphosphomevalonate decarboxylase activity	F	0	1	1	0	100	0	1	1	0	100	-0.168	0	0
46246	terpene biosynthesis	P	0	0	0	0	0	0	1	5	0	20	-0.168	0	0
15278	calcium-release channel activity	F	0	0	0	0	0	0	1	3	0	33.3333	-0.168	0	0
30908	protein splicing	P	0	0	0	0	0	0	1	1	0	100	-0.168	0	0
50817	coagulation	P	0	0	0	0	0	0	1	3	0	33.3333	-0.168	0	0
16409	palmitoyltransferase activity	F	0	0	0	0	0	0	1	2	0	50	-0.168	0	0
42371	vitamin K biosynthesis	P	0	0	0	0	0	0	1	1	0	100	-0.168	0	0
16416	O-palmitoyltransferase activity	F	0	0	0	0	0	0	1	2	0	50	-0.168	0	0
16406	carnitine O-acyltransferase activity	F	0	0	0	0	0	0	1	2	0	50	-0.168	0	0
35175	histone serine kinase activity (H3-S10 specific)	F	0	1	1	0	100	0	1	1	0	100	-0.168	0	0
8144	drug binding	F	0	0	0	0	0	0	1	3	0	33.3333	-0.168	0	0
15179	L-amino acid transporter activity	F	0	0	0	0	0	0	1	2	0	50	-0.168	0	0
5084	Rab escort protein activity	F	0	1	1	0	100	0	1	1	0	100	-0.168	0	0
6791	sulfur utilization	P	0	0	0	0	0	0	1	7	0	14.2857	-0.168	0	0
5968	Rab-protein geranylgeranyltransferase complex	C	0	1	1	0	100	0	1	1	0	100	-0.168	0	0
5217	intracellular ligand-gated ion channel activity	F	0	0	0	0	0	0	1	3	0	33.3333	-0.168	0	0
48471	perinuclear region	C	0	1	1	0	100	0	1	1	0	100	-0.168	0	0
43450	alkene biosynthesis	P	0	0	0	0	0	0	1	5	0	20	-0.168	0	0
18348	protein amino acid geranylgeranylation	P	0	1	1	0	100	0	1	1	0	100	-0.168	0	0
15032	storage protein import into fat body	P	0	1	1	0	100	0	1	1	0	100	-0.168	0	0
5527	macrolide binding	F	0	0	0	0	0	0	1	1	0	100	-0.168	0	0
8240	tripeptidyl-peptidase activity	F	0	0	0	0	0	0	1	1	0	100	-0.168	0	0
30177	positive regulation of Wnt receptor signaling pathway	P	0	1	2	0	50	0	1	3	0	33.3333	-0.168	0	0
4884	ecdysteroid hormone receptor activity	F	0	1	3	0	33.3333	0	1	3	0	33.3333	-0.168	0	0
4750	ribulose-phosphate 3-epimerase activity	F	0	1	1	0	100	0	1	1	0	100	-0.168	0	0
51305	chromosome movement towards spindle pole	P	0	0	0	0	0	0	1	3	0	33.3333	-0.168	0	0
5788	endoplasmic reticulum lumen	C	0	1	2	0	50	0	1	2	0	50	-0.168	0	0
42756	drinking behavior	P	0	1	5	0	20	0	1	5	0	20	-0.168	0	0
9233	menaquinone metabolism	P	0	0	0	0	0	0	1	1	0	100	-0.168	0	0
16201	synaptic target inhibition	P	0	1	5	0	20	0	1	5	0	20	-0.168	0	0
4740	[pyruvate dehydrogenase (lipoamide)] kinase activity	F	0	1	1	0	100	0	1	1	0	100	-0.168	0	0
3727	single-stranded RNA binding	F	0	0	0	0	0	0	1	1	0	100	-0.168	0	0
8230	ecdysone receptor holocomplex	C	0	1	3	0	33.3333	0	1	3	0	33.3333	-0.168	0	0
35184	histone threonine kinase activity	F	0	1	2	0	50	0	1	2	0	50	-0.168	0	0
6521	regulation of amino acid metabolism	P	0	0	0	0	0	0	1	3	0	33.3333	-0.168	0	0
16322	neuron remodeling	P	0	1	3	0	33.3333	0	1	3	0	33.3333	-0.168	0	0
6343	establishment of chromatin silencing	P	0	1	1	0	100	0	1	1	0	100	-0.168	0	0
5720	nuclear heterochromatin	C	0	1	4	0	25	0	1	5	0	20	-0.168	0	0
46981	beta-1\,4-mannosylglycolipid beta-1\,3-N-acetylglucosaminyltransferase activity	F	0	1	2	0	50	0	1	2	0	50	-0.168	0	0
47915	ganglioside galactosyltransferase activity	F	0	1	2	0	50	0	1	2	0	50	-0.168	0	0
30099	myeloid cell differentiation	P	0	0	0	0	0	0	1	3	0	33.3333	-0.168	0	0
15459	potassium channel regulator activity	F	0	1	1	0	100	0	1	1	0	100	-0.168	0	0
16233	telomere capping	P	0	1	11	0	9.09091	0	1	11	0	9.09091	-0.168	0	0
6788	heme oxidation	P	0	1	1	0	100	0	1	1	0	100	-0.168	0	0
15248	sterol transporter activity	F	0	0	0	0	0	0	1	2	0	50	-0.168	0	0
9241	polyisoprenoid biosynthesis	P	0	0	0	0	0	0	1	5	0	20	-0.168	0	0
16114	terpenoid biosynthesis	P	0	0	0	0	0	0	1	5	0	20	-0.168	0	0
16106	sesquiterpenoid biosynthesis	P	0	0	0	0	0	0	1	4	0	25	-0.168	0	0
5784	translocon complex	C	0	1	1	0	100	0	1	1	0	100	-0.168	0	0
7556	regulation of juvenile hormone metabolism	P	0	0	0	0	0	0	1	4	0	25	-0.168	0	0
4742	dihydrolipoyllysine-residue acetyltransferase activity	F	0	1	2	0	50	0	1	2	0	50	-0.168	0	0
5971	ribonucleoside-diphosphate reductase complex	C	0	1	1	0	100	0	1	1	0	100	-0.168	0	0
30517	negative regulation of axon extension	P	0	1	4	0	25	0	1	4	0	25	-0.168	0	0
1651	dense fibrillar component	C	0	1	1	0	100	0	1	1	0	100	-0.168	0	0
18107	peptidyl-threonine phosphorylation	P	0	1	2	0	50	0	1	2	0	50	-0.168	0	0
31112	positive regulation of microtubule polymerization or depolymerization	P	0	0	0	0	0	0	1	3	0	33.3333	-0.168	0	0
4392	heme oxygenase (decyclizing) activity	F	0	1	1	0	100	0	1	1	0	100	-0.168	0	0
7022	chaperonin-mediated tubulin folding	P	0	1	2	0	50	0	1	2	0	50	-0.168	0	0
46080	dUTP metabolism	P	0	1	2	0	50	0	1	2	0	50	-0.168	0	0
4170	dUTP diphosphatase activity	F	0	1	2	0	50	0	1	2	0	50	-0.168	0	0
8588	release of cytoplasmic sequestered NF-kappaB	P	0	1	2	0	50	0	1	2	0	50	-0.168	0	0
7542	primary sex determination\, germ-line	P	0	0	0	0	0	0	1	8	0	12.5	-0.168	0	0
35252	UDP-xylosyltransferase activity	F	0	0	0	0	0	0	1	1	0	100	-0.168	0	0
17136	NAD-dependent histone deacetylase activity	F	0	1	3	0	33.3333	0	1	3	0	33.3333	-0.168	0	0
16774	phosphotransferase activity\, carboxyl group as acceptor	F	0	0	0	0	0	0	1	4	0	25	-0.168	0	0
4379	glycylpeptide N-tetradecanoyltransferase activity	F	0	1	1	0	100	0	1	1	0	100	-0.168	0	0
18008	N-terminal peptidyl-glycine N-myristoylation	P	0	1	1	0	100	0	1	1	0	100	-0.168	0	0
[truncated: 2,158 more rows]
