# Supplementary material for: Genome-wide analysis of the interaction between the endosymbiotic bacterium Wolbachia and its Drosophila host
Source: BMC Genomics. 2008 Jan 2;9:1. doi: 10.1186/1471-2164-9-1 (PMC2253531; doi:10.1186/1471-2164-9-1)
Supplement: Additional file 2 — All the Enriched GO term generated from down-regulated genes induced by Wolbachia infection. [file 1471-2164-9-1-S2.xls]

## Sheet: Table S2
MAPPFinder 2.0 Results for the Gene Ontology
File: G:\Postdoctor\GenMapp\GenMAPP 2 Data\Expression Datasets\AllExpressionData.gex
Table: AllExpressionData-Criterion1-GO
Database: G:\Postdoctor\GenMapp\GenMAPP 2 Data\Gene Databases\Dm-Std_20051114.gdb
colors:|Fold&Pvalue|
2005-11-24
Drosophila melanogaster
Pvalues = false
Calculation Summary:
86 probes met the [P value] < 0.05 AND [Fold Change] < -1.2 criteria.
81 probes meeting the filter linked to a UniProt ID.
73 genes meeting the criterion linked to a GO term.
6769 Probes in this dataset
6576 Probes linked to a UniProt ID.
5076 Genes linked to a GO term.
The z score is based on an N of 5076 and a R of 73 distinct genes in the GO.
GOID	GO Name	GO Type	Number Changed Local	Number Measured Local	Number in GO Local	Percent Changed Local	Percent Present Local	Number Changed	Number Measured	Number in GO	Percent Changed	Percent Present	Z Score	PermuteP	AdjustedP
6986	response to unfolded protein	P	6	15	50	40	30	6	15	50	40	30	12.562	0	0
18149	peptide cross-linking	P	1	1	5	100	20	1	1	5	100	20	8.279	0	0
35056	negative regulation of nuclear mRNA splicing via U2-type spliceosome	P	1	1	8	100	12.5	1	1	8	100	12.5	8.279	0	0
7544	sex determination\, female germ-line determination	P	1	1	8	100	12.5	1	1	8	100	12.5	8.279	0	0
7499	ectoderm and mesoderm interaction	P	1	1	3	100	33.3333	1	1	3	100	33.3333	8.279	0	0
6374	nuclear mRNA splicing via U2-type spliceosome	P	0	0	0	0	0	1	1	8	100	12.5	8.279	0	0
318	protein-methionine-R-oxide reductase activity	F	1	1	2	100	50	1	1	2	100	50	8.279	0	0
7099	centriole replication	P	1	1	1	100	100	1	1	1	100	100	8.279	0	0
5964	phosphorylase kinase complex	C	1	1	4	100	25	1	1	4	100	25	8.279	0	0
35055	regulation of nuclear mRNA splicing via U2-type spliceosome	P	0	0	0	0	0	1	1	8	100	12.5	8.279	0	0
3796	lysozyme activity	F	1	1	10	100	10	1	1	10	100	10	8.279	0	0
48027	mRNA 5??-UTR binding	F	1	1	8	100	12.5	1	1	8	100	12.5	8.279	0	0
4462	lactoylglutathione lyase activity	F	1	1	1	100	100	1	1	1	100	100	8.279	0	0
9264	deoxyribonucleotide catabolism	P	1	1	2	100	50	1	1	2	100	50	8.279	0	0
4123	cystathionine gamma-lyase activity	F	1	1	2	100	50	1	1	2	100	50	8.279	0	0
4139	deoxyribose-phosphate aldolase activity	F	1	1	2	100	50	1	1	2	100	50	8.279	0	0
4649	poly(ADP-ribose) glycohydrolase activity	F	1	1	1	100	100	1	1	1	100	100	8.279	0	0
51298	centrosome duplication	P	0	0	1	0	0	1	1	2	100	50	8.279	0	0
7542	primary sex determination\, germ-line	P	0	0	0	0	0	1	1	8	100	12.5	8.279	0	0
16846	carbon-sulfur lyase activity	F	0	0	0	0	0	2	6	10	33.3333	60	6.565	0	0
9408	response to heat	P	3	16	48	18.75	33.3333	3	16	50	18.75	32	5.825	0	0
45198	establishment of epithelial cell polarity	P	1	2	10	50	20	1	2	10	50	20	5.769	0	0
45317	equator specification	P	1	2	12	50	16.6667	1	2	12	50	16.6667	5.769	0	0
16671	oxidoreductase activity\, acting on sulfur group of donors\, disulfide as acceptor	F	0	0	0	0	0	1	2	7	50	28.5714	5.769	0	0
16202	regulation of striated muscle development	P	1	2	17	50	11.7647	1	2	19	50	10.5263	5.769	0	0
30859	polarized epithelial cell differentiation	P	0	0	0	0	0	1	2	10	50	20	5.769	0	0
5673	transcription factor TFIIE complex	C	1	2	2	50	100	1	2	2	50	100	5.769	0	0
104	succinate dehydrogenase activity	F	1	2	4	50	50	1	2	4	50	50	5.769	0	0
42708	elastase activity	F	1	2	14	50	14.2857	1	2	14	50	14.2857	5.769	0	0
9266	response to temperature stimulus	P	0	0	10	0	0	3	19	69	15.7895	27.5362	5.264	0	0
42221	response to chemical stimulus	P	0	2	15	0	13.3333	6	77	248	7.79221	31.0484	4.719	0	0
19835	cytolysis	P	1	3	10	33.3333	30	1	3	10	33.3333	30	4.641	0	0
5978	glycogen biosynthesis	P	1	3	9	33.3333	33.3333	1	3	9	33.3333	33.3333	4.641	0	0
19101	female somatic sex determination	P	1	3	12	33.3333	25	1	3	12	33.3333	25	4.641	0	0
9250	glucan biosynthesis	P	0	0	0	0	0	1	3	9	33.3333	33.3333	4.641	0	0
16832	aldehyde-lyase activity	F	0	0	0	0	0	1	3	7	33.3333	42.8571	4.641	0	0
35089	establishment of apical/basal cell polarity	P	0	1	3	0	33.3333	1	3	13	33.3333	23.0769	4.641	0	0
7501	mesodermal cell fate specification	P	1	3	21	33.3333	14.2857	1	3	21	33.3333	14.2857	4.641	0	0
1737	establishment of wing hair orientation	P	1	2	15	50	13.3333	1	3	16	33.3333	18.75	4.641	0	0
50686	negative regulation of mRNA processing	P	0	0	0	0	0	1	3	16	33.3333	18.75	4.641	0	0
51253	negative regulation of RNA metabolism	P	0	0	0	0	0	1	3	16	33.3333	18.75	4.641	0	0
380	alternative nuclear mRNA splicing\, via spliceosome	P	1	2	9	50	22.2222	1	3	17	33.3333	17.6471	4.641	0	0
48025	negative regulation of nuclear mRNA splicing\, via spliceosome	P	1	3	16	33.3333	18.75	1	3	16	33.3333	18.75	4.641	0	0
7500	mesodermal cell fate determination	P	1	3	5	33.3333	60	1	3	5	33.3333	60	4.641	0	0
900	translation repressor activity\, nucleic acid binding	F	1	3	18	33.3333	16.6667	1	3	18	33.3333	16.6667	4.641	0	0
6457	protein folding	P	6	92	203	6.52174	45.3202	6	94	207	6.38298	45.4106	4.064	0	0
16339	calcium-dependent cell-cell adhesion	P	1	4	20	25	20	1	4	20	25	20	3.959	0	0
16998	cell wall catabolism	P	1	4	26	25	15.3846	1	4	26	25	15.3846	3.959	0	0
19099	female germ-line sex determination	P	1	4	15	25	26.6667	1	4	15	25	26.6667	3.959	0	0
8187	poly-pyrimidine tract binding	F	1	4	12	25	33.3333	1	4	12	25	33.3333	3.959	0	0
16667	oxidoreductase activity\, acting on sulfur group of donors	F	0	0	0	0	0	1	4	12	25	33.3333	3.959	0	0
4091	carboxylesterase activity	F	1	1	5	100	20	1	4	31	25	12.9032	3.959	0	0
30371	translation repressor activity	F	0	2	2	0	100	1	4	19	25	21.0526	3.959	0	0
6950	response to stress	P	0	10	29	0	34.4828	8	159	451	5.03145	35.255	3.866	0	0
48729	tissue morphogenesis	P	0	0	0	0	0	2	16	78	12.5	20.5128	3.722	0	0
16829	lyase activity	F	1	33	120	3.0303	27.5	4	57	208	7.01754	27.4038	3.558	0	0
9628	response to abiotic stimulus	P	0	1	4	0	25	6	113	377	5.30973	29.9735	3.496	0	0
48096	chromatin-mediated maintenance of transcription	P	1	5	21	20	23.8095	1	5	21	20	23.8095	3.488	0	0
9262	deoxyribonucleotide metabolism	P	0	0	0	0	0	1	5	10	20	50	3.488	0	0
7370	ventral furrow formation	P	1	5	9	20	55.5556	1	5	9	20	55.5556	3.488	0	0
30010	establishment of cell polarity	P	0	0	1	0	0	1	5	19	20	26.3158	3.488	0	0
45815	positive regulation of gene expression\, epigenetic	P	0	0	0	0	0	1	5	21	20	23.8095	3.488	0	0
35317	wing hair organization and biogenesis	P	0	1	8	0	12.5	1	5	30	20	16.6667	3.488	0	0
8101	decapentaplegic receptor signaling pathway	P	1	5	9	20	55.5556	1	5	9	20	55.5556	3.488	0	0
7541	sex determination\, primary response to X\:A ratio	P	1	5	15	20	33.3333	1	5	15	20	33.3333	3.488	0	0
5504	fatty acid binding	F	0	0	3	0	0	1	5	13	20	38.4615	3.488	0	0
18992	germ-line sex determination	P	0	2	3	0	66.6667	1	5	16	20	31.25	3.488	0	0
30855	epithelial cell differentiation	P	0	0	0	0	0	1	5	21	20	23.8095	3.488	0	0
86	G2/M transition of mitotic cell cycle	P	1	5	144	20	3.47222	1	5	144	20	3.47222	3.488	0	0
62	acyl-CoA binding	F	1	5	10	20	50	1	5	10	20	50	3.488	0	0
4730	pseudouridylate synthase activity	F	1	5	9	20	55.5556	1	5	9	20	55.5556	3.488	0	0
375	RNA splicing\, via transesterification reactions	P	0	0	0	0	0	3	38	96	7.89474	39.5833	3.355	0	0
377	RNA splicing\, via transesterification reactions with bulged adenosine as nucleophile	P	0	0	0	0	0	3	38	96	7.89474	39.5833	3.355	0	0
398	nuclear mRNA splicing\, via spliceosome	P	3	32	81	9.375	39.5062	3	38	96	7.89474	39.5833	3.355	0	0
8380	RNA splicing	P	0	3	6	0	50	3	40	101	7.5	39.604	3.233	0	0
6073	glucan metabolism	P	0	0	0	0	0	1	6	12	16.6667	50	3.135	0	0
46660	female sex differentiation	P	1	2	13	50	15.3846	1	6	28	16.6667	21.4286	3.135	0	0
30237	female sex determination	P	1	3	12	33.3333	25	1	6	20	16.6667	30	3.135	0	0
7131	meiotic recombination	P	1	5	38	20	13.1579	1	6	40	16.6667	15	3.135	0	0
5977	glycogen metabolism	P	0	3	3	0	100	1	6	12	16.6667	50	3.135	0	0
48333	mesodermal cell differentiation	P	0	0	0	0	0	1	6	29	16.6667	20.6897	3.135	0	0
48024	regulation of nuclear mRNA splicing\, via spliceosome	P	1	3	10	33.3333	30	1	6	22	16.6667	27.2727	3.135	0	0
1710	mesodermal cell fate commitment	P	1	3	7	33.3333	42.8571	1	6	29	16.6667	20.6897	3.135	0	0
42803	protein homodimerization activity	F	1	6	12	16.6667	50	1	6	12	16.6667	50	3.135	0	0
50684	regulation of mRNA processing	P	0	0	0	0	0	1	6	22	16.6667	27.2727	3.135	0	0
51252	regulation of RNA metabolism	P	0	0	0	0	0	1	6	22	16.6667	27.2727	3.135	0	0
8052	sensory organ determination	P	1	3	9	33.3333	33.3333	1	6	14	16.6667	42.8571	3.135	0	0
7369	gastrulation	P	2	11	156	18.1818	7.05128	2	22	282	9.09091	7.80142	3.021	0	0
9913	epidermal cell differentiation	P	0	1	1	0	100	1	7	37	14.2857	18.9189	2.857	0	0
48730	epidermis morphogenesis	P	0	0	0	0	0	1	7	37	14.2857	18.9189	2.857	0	0
7156	homophilic cell adhesion	P	1	7	54	14.2857	12.963	1	7	54	14.2857	12.963	2.857	0	0
35316	trichome organization and biogenesis (sensu Insecta)	P	0	2	9	0	22.2222	1	7	37	14.2857	18.9189	2.857	0	0
9166	nucleotide catabolism	P	0	6	13	0	46.1538	1	7	15	14.2857	46.6667	2.857	0	0
6112	energy reserve metabolism	P	0	0	0	0	0	1	7	24	14.2857	29.1667	2.857	0	0
35315	hair cell differentiation	P	0	0	0	0	0	1	7	37	14.2857	18.9189	2.857	0	0
16706	oxidoreductase activity\, acting on paired donors\, with incorporation or reduction of molecular oxygen\, 2-oxoglutarate as one donor\, and incorporation of one atom each of oxygen into both donors	F	1	7	49	14.2857	14.2857	1	7	54	14.2857	12.963	2.857	0	0
8372	cellular component unknown	C	4	77	156	5.1948	49.359	4	77	156	5.1948	49.359	2.79	0	0
46914	transition metal ion binding	F	0	0	0	0	0	14	490	1746	2.85714	28.0642	2.775	0	0
7098	centrosome cycle	P	0	5	8	0	62.5	1	8	15	12.5	53.3333	2.63	0	0
51297	centrosome organization and biogenesis	P	0	0	0	0	0	1	8	15	12.5	53.3333	2.63	0	0
31023	microtubule organizing center organization and biogenesis	P	0	0	0	0	0	1	8	15	12.5	53.3333	2.63	0	0
96	sulfur amino acid metabolism	P	1	2	7	50	28.5714	1	8	17	12.5	47.0588	2.63	0	0
271	polysaccharide biosynthesis	P	0	0	0	0	0	1	8	19	12.5	42.1053	2.63	0	0
7549	dosage compensation	P	1	8	18	12.5	44.4444	1	8	18	12.5	44.4444	2.63	0	0
46982	protein heterodimerization activity	F	1	8	27	12.5	29.6296	1	8	27	12.5	29.6296	2.63	0	0
35222	wing disc pattern formation	P	1	1	2	100	50	1	8	158	12.5	5.06329	2.63	0	0
43284	biopolymer biosynthesis	P	0	0	0	0	0	1	8	19	12.5	42.1053	2.63	0	0
50896	response to stimulus	P	0	0	0	0	0	9	277	1090	3.2491	25.4128	2.603	0	0
9888	tissue development	P	0	1	8	0	12.5	3	55	286	5.45455	19.2308	2.515	0	0
8270	zinc ion binding	F	11	379	1338	2.90238	28.3259	11	379	1338	2.90238	28.3259	2.489	0	0
5515	protein binding	F	51	2830	9011	1.80212	31.4061	53	2962	9446	1.78933	31.3572	2.487	0	0
4553	hydrolase activity\, hydrolyzing O-glycosyl compounds	F	0	13	50	0	26	2	29	148	6.89655	19.5946	2.476	0	0
9617	response to bacteria	P	0	3	36	0	8.33333	2	29	112	6.89655	25.8929	2.476	0	0
42742	defense response to bacteria	P	1	10	37	10	27.027	2	29	112	6.89655	25.8929	2.476	0	0
48619	embryonic hindgut morphogenesis	P	0	0	0	0	0	1	9	177	11.1111	5.08475	2.439	0	0
48557	embryonic digestive tract morphogenesis	P	0	0	0	0	0	1	9	177	11.1111	5.08475	2.439	0	0
7539	primary sex determination\, soma	P	0	3	6	0	50	1	9	38	11.1111	23.6842	2.439	0	0
16478	negative regulation of translation	P	1	5	24	20	20.8333	1	9	43	11.1111	20.9302	2.439	0	0
1704	formation of primary germ layer	P	0	0	0	0	0	1	9	45	11.1111	20	2.439	0	0
48332	mesoderm morphogenesis	P	0	0	0	0	0	1	9	41	11.1111	21.9512	2.439	0	0
48613	embryonic ectodermal gut morphogenesis	P	0	0	0	0	0	1	9	177	11.1111	5.08475	2.439	0	0
48558	embryonic gut morphogenesis	P	0	0	0	0	0	1	9	177	11.1111	5.08475	2.439	0	0
48562	embryonic organ morphogenesis	P	0	0	0	0	0	1	9	179	11.1111	5.02793	2.439	0	0
48566	embryonic gut development	P	0	0	0	0	0	1	9	177	11.1111	5.08475	2.439	0	0
48611	embryonic ectodermal gut development	P	0	0	0	0	0	1	9	177	11.1111	5.08475	2.439	0	0
48646	anatomical structure formation	P	0	0	0	0	0	1	9	47	11.1111	19.1489	2.439	0	0
1707	mesoderm formation	P	0	1	1	0	100	1	9	41	11.1111	21.9512	2.439	0	0
7443	Malpighian tubule morphogenesis	P	1	9	177	11.1111	5.08475	1	9	177	11.1111	5.08475	2.439	0	0
43169	cation binding	F	0	0	0	0	0	15	594	2211	2.52525	26.8657	2.368	0	0
16798	hydrolase activity\, acting on glycosyl bonds	F	1	9	65	11.1111	13.8461	2	31	152	6.45161	20.3947	2.352	0	0
8138	protein tyrosine/serine/threonine phosphatase activity	F	1	10	32	10	31.25	1	10	32	10	31.25	2.276	0	0
8544	epidermis development	P	0	3	6	0	50	1	10	43	10	23.2558	2.276	0	0
42302	structural constituent of cuticle	F	1	10	136	10	7.35294	1	10	136	10	7.35294	2.276	0	0
9566	fertilization	P	1	1	1	100	100	1	10	27	10	37.037	2.276	0	0
16324	apical plasma membrane	C	1	10	33	10	30.303	1	10	33	10	30.303	2.276	0	0
6963	antibacterial polypeptide induction	P	1	7	12	14.2857	58.3333	1	10	16	10	62.5	2.276	0	0
6397	mRNA processing	P	2	51	118	3.92157	43.2203	3	62	166	4.83871	37.3494	2.263	0	0
45893	positive regulation of transcription\, DNA-dependent	P	0	19	51	0	37.2549	2	34	102	5.88235	33.3333	2.184	0	0
16071	mRNA metabolism	P	0	0	0	0	0	3	65	174	4.61538	37.3563	2.165	0	0
7538	primary sex determination	P	0	2	9	0	22.2222	1	11	42	9.09091	26.1905	2.134	0	0
51325	interphase	P	0	0	0	0	0	1	11	153	9.09091	7.18954	2.134	0	0
45926	negative regulation of growth	P	1	4	15	25	26.6667	1	11	37	9.09091	29.7297	2.134	0	0
51329	interphase of mitotic cell cycle	P	0	0	0	0	0	1	11	153	9.09091	7.18954	2.134	0	0
1703	gastrulation (sensu Protostomia)	P	0	0	0	0	0	1	11	103	9.09091	10.6796	2.134	0	0
10004	gastrulation (sensu Insecta)	P	0	3	6	0	50	1	11	103	9.09091	10.6796	2.134	0	0
6367	transcription initiation from RNA polymerase II promoter	P	1	12	19	8.33333	63.1579	1	12	19	8.33333	63.1579	2.008	0	0
6310	DNA recombination	P	0	4	14	0	28.5714	1	12	53	8.33333	22.6415	2.008	0	0
45333	cellular respiration	P	0	0	0	0	0	1	12	27	8.33333	44.4444	2.008	0	0
9060	aerobic respiration	P	0	0	0	0	0	1	12	27	8.33333	44.4444	2.008	0	0
9109	coenzyme catabolism	P	0	0	0	0	0	1	12	29	8.33333	41.3793	2.008	0	0
18993	somatic sex determination	P	1	3	14	33.3333	21.4286	1	12	45	8.33333	26.6667	2.008	0	0
6099	tricarboxylic acid cycle	P	1	12	27	8.33333	44.4444	1	12	27	8.33333	44.4444	2.008	0	0
30532	small nuclear ribonucleoprotein complex	C	1	6	6	16.6667	100	1	12	18	8.33333	66.6667	2.008	0	0
46356	acetyl-CoA catabolism	P	0	0	0	0	0	1	12	27	8.33333	44.4444	2.008	0	0
45197	establishment and/or maintenance of epithelial cell polarity	P	0	9	34	0	26.4706	1	12	44	8.33333	27.2727	2.008	0	0
5478	intracellular transporter activity	F	1	3	5	33.3333	60	1	12	32	8.33333	37.5	2.008	0	0
35088	establishment and/or maintenance of apical/basal cell polarity	P	0	1	4	0	25	1	12	44	8.33333	27.2727	2.008	0	0
5975	carbohydrate metabolism	P	3	54	230	5.55556	23.4783	5	149	606	3.3557	24.5875	1.995	0	0
40029	regulation of gene expression\, epigenetic	P	0	0	0	0	0	2	38	93	5.26316	40.8602	1.988	0	0
46906	tetrapyrrole binding	F	0	0	0	0	0	2	38	181	5.26316	20.9945	1.988	0	0
20037	heme binding	F	2	38	181	5.26316	20.9945	2	38	181	5.26316	20.9945	1.988	0	0
7498	mesoderm development	P	2	31	159	6.45161	19.4968	2	38	196	5.26316	19.3878	1.988	0	0
7127	meiosis I	P	0	0	0	0	0	1	13	56	7.69231	23.2143	1.896	0	0
45944	positive regulation of transcription from RNA polymerase II promoter	P	1	13	39	7.69231	33.3333	1	13	39	7.69231	33.3333	1.896	0	0
5681	spliceosome complex	C	1	7	13	14.2857	53.8462	1	13	25	7.69231	52	1.896	0	0
51187	cofactor catabolism	P	0	0	0	0	0	1	13	30	7.69231	43.3333	1.896	0	0
46872	metal ion binding	F	11	443	1349	2.48307	32.8391	16	724	2515	2.20994	28.7873	1.884	0	0
43167	ion binding	F	0	0	0	0	0	16	724	2515	2.20994	28.7873	1.884	0	0
9056	catabolism	P	0	1	1	0	100	5	157	607	3.18471	25.8649	1.867	0	0
6470	protein amino acid dephosphorylation	P	2	40	110	5	36.3636	2	41	114	4.87805	35.9649	1.857	0	0
43207	response to external biotic stimulus	P	0	0	0	0	0	2	42	172	4.7619	24.4186	1.817	0	0
45941	positive regulation of transcription	P	0	8	19	0	42.1053	2	42	121	4.7619	34.7107	1.817	0	0
16318	ommatidial rotation	P	1	14	169	7.14286	8.28402	1	14	169	7.14286	8.28402	1.795	0	0
8063	Toll signaling pathway	P	1	14	58	7.14286	24.1379	1	14	59	7.14286	23.7288	1.795	0	0
6084	acetyl-CoA metabolism	P	0	2	3	0	66.6667	1	14	30	7.14286	46.6667	1.795	0	0
48568	embryonic organ development	P	0	0	0	0	0	1	14	204	7.14286	6.86275	1.795	0	0
31325	positive regulation of cellular metabolism	P	0	0	0	0	0	2	43	124	4.65116	34.6774	1.777	0	0
45935	positive regulation of nucleobase\, nucleoside\, nucleotide and nucleic acid metabolism	P	0	0	0	0	0	2	43	122	4.65116	35.2459	1.777	0	0
9893	positive regulation of metabolism	P	0	0	0	0	0	2	43	124	4.65116	34.6774	1.777	0	0
16311	dephosphorylation	P	0	1	1	0	100	2	44	120	4.54545	36.6667	1.739	0	0
6396	RNA processing	P	0	30	63	0	47.6191	4	123	277	3.25203	44.4043	1.71	0	0
7442	hindgut morphogenesis	P	0	7	26	0	26.9231	1	15	194	6.66667	7.73196	1.703	0	0
6961	antibacterial humoral response (sensu Protostomia)	P	1	15	43	6.66667	34.8837	1	15	43	6.66667	34.8837	1.703	0	0
16684	oxidoreductase activity\, acting on peroxide as acceptor	F	0	0	0	0	0	1	15	44	6.66667	34.0909	1.703	0	0
4601	peroxidase activity	F	1	12	39	8.33333	30.7692	1	15	44	6.66667	34.0909	1.703	0	0
48567	ectodermal gut morphogenesis	P	0	0	0	0	0	1	15	202	6.66667	7.42574	1.703	0	0
48546	digestive tract morphogenesis	P	0	0	0	0	0	1	15	202	6.66667	7.42574	1.703	0	0
48547	gut morphogenesis	P	0	0	0	0	0	1	15	202	6.66667	7.42574	1.703	0	0
7439	ectodermal gut development	P	0	0	3	0	0	1	15	202	6.66667	7.42574	1.703	0	0
15980	energy derivation by oxidation of organic compounds	P	0	0	0	0	0	2	47	155	4.25532	30.3226	1.63	0	0
44248	cellular catabolism	P	0	0	0	0	0	4	128	383	3.125	33.4204	1.623	0	0
4867	serine-type endopeptidase inhibitor activity	F	1	16	149	6.25	10.7383	1	16	149	6.25	10.7383	1.619	0	0
16830	carbon-carbon lyase activity	F	0	0	0	0	0	1	16	50	6.25	32	1.619	0	0
6888	ER to Golgi transport	P	1	16	25	6.25	64	1	16	25	6.25	64	1.619	0	0
4721	phosphoprotein phosphatase activity	F	2	41	111	4.87805	36.9369	2	48	128	4.16667	37.5	1.595	0	0
5506	iron ion binding	F	3	84	309	3.57143	27.1845	3	87	325	3.44828	26.7692	1.588	0	0
4725	protein tyrosine phosphatase activity	F	1	17	51	5.88235	33.3333	1	17	51	5.88235	33.3333	1.542	0	0
16591	DNA-directed RNA polymerase II\, holoenzyme	C	0	0	0	0	0	1	17	31	5.88235	54.8387	1.542	0	0
16836	hydro-lyase activity	F	0	2	8	0	25	1	17	54	5.88235	31.4815	1.542	0	0
42802	protein self binding	F	2	85	196	2.35294	43.3674	3	91	206	3.2967	44.1748	1.503	0	0
5732	small nucleolar ribonucleoprotein complex	C	1	18	28	5.55556	64.2857	1	18	28	5.55556	64.2857	1.47	0	0
16337	cell-cell adhesion	P	0	2	10	0	20	1	18	81	5.55556	22.2222	1.47	0	0
6790	sulfur metabolism	P	0	0	2	0	0	1	18	43	5.55556	41.8605	1.47	0	0
7179	transforming growth factor beta receptor signaling pathway	P	0	10	45	0	22.2222	1	18	63	5.55556	28.5714	1.47	0	0
5743	mitochondrial inner membrane	C	2	38	91	5.26316	41.7582	2	52	117	3.84615	44.4444	1.466	0	0
19866	inner membrane	C	0	11	24	0	45.8333	2	54	120	3.7037	45	1.406	0	0
42067	establishment of ommatidial polarity (sensu Endopterygota)	P	1	6	34	16.6667	17.6471	1	19	208	5.26316	9.13462	1.403	0	0
8033	tRNA processing	P	1	17	25	5.88235	68	1	19	30	5.26316	63.3333	1.403	0	0
7548	sex differentiation	P	1	8	33	12.5	24.2424	1	19	91	5.26316	20.8791	1.403	0	0
16627	oxidoreductase activity\, acting on the CH-CH group of donors	F	0	1	2	0	50	1	19	35	5.26316	54.2857	1.403	0	0
7398	ectoderm development	P	0	10	52	0	19.2308	1	19	92	5.26316	20.6522	1.403	0	0
45177	apical part of cell	C	0	6	20	0	30	1	19	59	5.26316	32.2034	1.403	0	0
7178	transmembrane receptor protein serine/threonine kinase signaling pathway	P	0	1	3	0	33.3333	1	19	65	5.26316	29.2308	1.403	0	0
16209	antioxidant activity	F	1	12	20	8.33333	60	1	19	50	5.26316	38	1.403	0	0
7530	sex determination	P	1	14	53	7.14286	26.4151	1	19	61	5.26316	31.1475	1.403	0	0
6351	transcription\, DNA-dependent	P	0	1	8	0	12.5	8	353	1331	2.26629	26.5214	1.355	0	0
1708	cell fate specification	P	0	4	22	0	18.1818	1	20	212	5	9.43396	1.34	0	0
6960	antimicrobial humoral response (sensu Protostomia)	P	0	3	5	0	60	1	20	70	5	28.5714	1.34	0	0
16065	humoral defense mechanism (sensu Protostomia)	P	0	0	0	0	0	1	20	70	5	28.5714	1.34	0	0
6352	transcription initiation	P	0	11	23	0	47.8261	1	20	39	5	51.282	1.34	0	0
16835	carbon-oxygen lyase activity	F	0	0	0	0	0	1	20	60	5	33.3333	1.34	0	0
6952	defense response	P	0	16	183	0	8.74317	2	58	342	3.44828	16.9591	1.293	0	0
8289	lipid binding	F	0	3	14	0	21.4286	1	21	64	4.7619	32.8125	1.282	0	0
5516	calmodulin binding	F	1	21	102	4.7619	20.5882	1	21	102	4.7619	20.5882	1.282	0	0
19731	antibacterial humoral response	P	0	1	5	0	20	1	21	56	4.7619	37.5	1.282	0	0
7447	imaginal disc pattern formation	P	0	3	14	0	21.4286	1	21	214	4.7619	9.81308	1.282	0	0
16705	oxidoreductase activity\, acting on paired donors\, with incorporation or reduction of molecular oxygen	F	0	0	1	0	0	1	21	119	4.7619	17.6471	1.282	0	0
30528	transcription regulator activity	F	1	49	203	2.04082	24.1379	5	203	897	2.46305	22.631	1.252	0	0
16491	oxidoreductase activity	F	4	200	687	2	29.1121	6	256	892	2.34375	28.6995	1.249	0	0
46983	protein dimerization activity	F	0	9	19	0	47.3684	1	22	55	4.54545	40	1.227	0	0
9607	response to biotic stimulus	P	0	1	1	0	100	2	61	355	3.27869	17.1831	1.215	0	0
3700	transcription factor activity	F	3	107	631	2.80374	16.9572	3	107	632	2.80374	16.9304	1.199	0	0
6366	transcription from RNA polymerase II promoter	P	0	2	3	0	66.6667	2	62	161	3.22581	38.5093	1.189	0	0
48193	Golgi vesicle transport	P	0	0	0	0	0	1	23	36	4.34783	63.8889	1.175	0	0
4221	ubiquitin thiolesterase activity	F	1	23	55	4.34783	41.8182	1	23	55	4.34783	41.8182	1.175	0	0
5941	unlocalized protein complex	C	0	0	0	0	0	1	23	87	4.34783	26.4368	1.175	0	0
16789	carboxylic ester hydrolase activity	F	0	4	29	0	13.7931	1	23	249	4.34783	9.23695	1.175	0	0
4843	ubiquitin-specific protease activity	F	0	1	1	0	100	1	23	55	4.34783	41.8182	1.175	0	0
30163	protein catabolism	P	1	14	26	7.14286	53.8462	2	63	156	3.1746	40.3846	1.165	0	0
5740	mitochondrial membrane	C	1	9	17	11.1111	52.9412	2	64	142	3.125	45.0704	1.141	0	0
3729	mRNA binding	F	1	19	66	5.26316	28.7879	1	24	83	4.16667	28.9157	1.125	0	0
5085	guanyl-nucleotide exchange factor activity	F	1	23	86	4.34783	26.7442	1	24	91	4.16667	26.3736	1.125	0	0
1736	establishment of planar polarity	P	1	15	52	6.66667	28.8462	1	24	224	4.16667	10.7143	1.125	0	0
30414	protease inhibitor activity	F	0	0	1	0	0	1	24	170	4.16667	14.1176	1.125	0	0
5912	adherens junction	C	1	15	62	6.66667	24.1935	1	24	83	4.16667	28.9157	1.125	0	0
7164	establishment of tissue polarity	P	0	3	7	0	42.8571	1	24	224	4.16667	10.7143	1.125	0	0
30030	cell projection organization and biogenesis	P	0	0	0	0	0	1	24	213	4.16667	11.2676	1.125	0	0
4866	endopeptidase inhibitor activity	F	0	4	41	0	9.7561	1	24	170	4.16667	14.1176	1.125	0	0
16790	thiolester hydrolase activity	F	0	0	0	0	0	1	25	60	4	41.6667	1.078	0	0
7519	striated muscle development	P	0	1	18	0	5.55556	1	25	145	4	17.2414	1.078	0	0
6338	chromatin remodeling	P	0	6	15	0	40	1	25	65	4	38.4615	1.078	0	0
8092	cytoskeletal protein binding	F	1	7	21	14.2857	33.3333	2	68	242	2.94118	28.0992	1.048	0	0
7422	peripheral nervous system development	P	1	42	164	2.38095	25.6098	2	68	268	2.94118	25.3731	1.048	0	0
48565	gut development	P	0	0	0	0	0	1	26	245	3.84615	10.6122	1.034	0	0
16070	RNA metabolism	P	0	1	2	0	50	4	169	367	2.36686	46.0491	1.031	0	0
43285	biopolymer catabolism	P	0	0	0	0	0	2	69	181	2.89855	38.1215	1.026	0	0
16791	phosphoric monoester hydrolase activity	F	0	6	21	0	28.5714	2	70	199	2.85714	35.1759	1.004	0	0
6355	regulation of transcription\, DNA-dependent	P	6	310	1220	1.93548	25.4098	7	342	1306	2.04678	26.1868	0.979	0	0
16563	transcriptional activator activity	F	1	16	54	6.25	29.6296	1	28	79	3.57143	35.443	0.951	0	0
19730	antimicrobial humoral response	P	0	0	0	0	0	1	28	97	3.57143	28.866	0.951	0	0
5976	polysaccharide metabolism	P	0	0	0	0	0	1	29	187	3.44828	15.508	0.912	0	0
44264	cellular polysaccharide metabolism	P	0	0	0	0	0	1	29	187	3.44828	15.508	0.912	0	0
5792	microsome	C	1	30	131	3.33333	22.9008	1	30	131	3.33333	22.9008	0.874	0	0
4857	enzyme inhibitor activity	F	0	3	6	0	50	1	30	186	3.33333	16.129	0.874	0	0
42598	vesicular fraction	C	0	0	0	0	0	1	30	131	3.33333	22.9008	0.874	0	0
6959	humoral immune response	P	0	3	6	0	50	1	30	102	3.33333	29.4118	0.874	0	0
16055	Wnt receptor signaling pathway	P	1	27	93	3.7037	29.0323	1	30	113	3.33333	26.5487	0.874	0	0
1738	morphogenesis of a polarized epithelium	P	0	7	23	0	30.4348	1	31	247	3.22581	12.5506	0.838	0	0
43170	macromolecule metabolism	P	0	0	0	0	0	24	1449	4513	1.65631	32.1073	0.825	0	0
51242	positive regulation of cellular physiological process	P	0	0	0	0	0	2	80	227	2.5	35.2423	0.804	0	0
7423	sensory organ development	P	0	17	74	0	22.973	1	32	129	3.125	24.8062	0.804	0	0
16051	carbohydrate biosynthesis	P	0	3	9	0	33.3333	1	32	75	3.125	42.6667	0.804	0	0
42578	phosphoric ester hydrolase activity	F	0	1	3	0	33.3333	2	81	248	2.46914	32.6613	0.786	0	0
43119	positive regulation of physiological process	P	0	0	0	0	0	2	81	233	2.46914	34.764	0.786	0	0
5730	nucleolus	C	0	13	17	0	76.4706	1	33	48	3.0303	68.75	0.771	0	0
6445	regulation of translation	P	0	15	33	0	45.4545	1	33	95	3.0303	34.7368	0.771	0	0
31072	heat shock protein binding	F	1	33	61	3.0303	54.0984	1	33	61	3.0303	54.0984	0.771	0	0
16788	hydrolase activity\, acting on ester bonds	F	0	7	20	0	35	4	193	715	2.07254	26.993	0.755	0	0
6417	regulation of protein biosynthesis	P	0	11	15	0	73.3333	1	34	97	2.94118	35.0515	0.739	0	0
45449	regulation of transcription	P	1	96	493	1.04167	19.4726	7	375	1408	1.86667	26.6335	0.724	0	0
9605	response to external stimulus	P	0	0	0	0	0	2	85	316	2.35294	26.8987	0.714	0	0
6350	transcription	P	2	263	967	0.760456	27.1975	8	438	1576	1.82648	27.7919	0.714	0	0
30054	cell junction	C	0	0	0	0	0	1	35	113	2.85714	30.9734	0.707	0	0
4263	chymotrypsin activity	F	1	35	317	2.85714	11.041	1	35	317	2.85714	11.041	0.707	0	0
5578	extracellular matrix (sensu Metazoa)	C	1	16	44	6.25	36.3636	1	35	149	2.85714	23.4899	0.707	0	0
4197	cysteine-type endopeptidase activity	F	1	31	70	3.22581	44.2857	1	35	80	2.85714	43.75	0.707	0	0
9950	dorsal/ventral axis specification	P	1	13	43	7.69231	30.2326	1	36	226	2.77778	15.9292	0.677	0	0
5083	small GTPase regulator activity	F	0	4	14	0	28.5714	1	36	123	2.77778	29.2683	0.677	0	0
5667	transcription factor complex	C	0	13	27	0	48.1482	1	36	86	2.77778	41.8605	0.677	0	0
7456	eye development (sensu Endopterygota)	P	1	26	299	3.84615	8.69565	2	88	511	2.27273	17.2211	0.663	0	0
5624	membrane fraction	C	0	5	20	0	25	1	37	159	2.7027	23.2704	0.648	0	0
4295	trypsin activity	F	1	37	355	2.7027	10.4225	1	37	355	2.7027	10.4225	0.648	0	0
3702	RNA polymerase II transcription factor activity	F	1	29	80	3.44828	36.25	1	37	102	2.7027	36.2745	0.648	0	0
9889	regulation of biosynthesis	P	0	0	0	0	0	1	37	106	2.7027	34.9057	0.648	0	0
31012	extracellular matrix	C	0	3	14	0	21.4286	1	37	158	2.7027	23.4177	0.648	0	0
31326	regulation of cellular biosynthesis	P	0	0	0	0	0	1	37	106	2.7027	34.9057	0.648	0	0
5488	binding	F	3	244	720	1.22951	33.8889	59	3947	13242	1.49481	29.8067	0.634	0	0
19219	regulation of nucleobase\, nucleoside\, nucleotide and nucleic acid metabolism	P	0	0	0	0	0	7	389	1450	1.79949	26.8276	0.623	0	0
5887	integral to plasma membrane	C	1	21	85	4.7619	24.7059	1	38	177	2.63158	21.4689	0.62	0	0
40008	regulation of growth	P	0	2	9	0	22.2222	1	38	127	2.63158	29.9213	0.62	0	0
9613	response to pest\, pathogen or parasite	P	0	7	22	0	31.8182	1	38	130	2.63158	29.2308	0.62	0	0
48522	positive regulation of cellular process	P	0	0	0	0	0	2	92	250	2.17391	36.8	0.598	0	0
1654	eye development	P	0	0	5	0	0	2	92	523	2.17391	17.5908	0.598	0	0
35239	tube morphogenesis	P	0	0	0	0	0	1	39	275	2.5641	14.1818	0.593	0	0
31226	intrinsic to plasma membrane	C	0	0	0	0	0	1	39	179	2.5641	21.7877	0.593	0	0
50662	coenzyme binding	F	0	0	0	0	0	1	39	112	2.5641	34.8214	0.593	0	0
4497	monooxygenase activity	F	1	36	160	2.77778	22.5	1	39	183	2.5641	21.3115	0.593	0	0
35295	tube development	P	0	0	0	0	0	1	40	293	2.5	13.6519	0.566	0	0
6092	main pathways of carbohydrate metabolism	P	0	2	8	0	25	1	40	131	2.5	30.5343	0.566	0	0
267	cell fraction	C	0	0	0	0	0	1	40	163	2.5	24.5399	0.566	0	0
44238	primary metabolism	P	0	0	0	0	0	31	1999	6528	1.55078	30.6219	0.543	0	0
7155	cell adhesion	P	2	84	320	2.38095	26.25	2	96	395	2.08333	24.3038	0.536	0	0
30234	enzyme regulator activity	F	0	1	1	0	100	2	97	416	2.06186	23.3173	0.521	0	0
48037	cofactor binding	F	0	3	11	0	27.2727	1	43	131	2.32558	32.8244	0.491	0	0
5524	ATP binding	F	8	478	1615	1.67364	29.5975	8	478	1615	1.67364	29.5975	0.454	0	0
8234	cysteine-type peptidase activity	F	0	21	44	0	47.7273	1	45	107	2.22222	42.0561	0.444	0	0
3779	actin binding	F	1	45	168	2.22222	26.7857	1	45	168	2.22222	26.7857	0.444	0	0
9953	dorsal/ventral pattern formation	P	0	7	156	0	4.48718	1	45	257	2.22222	17.5097	0.444	0	0
7163	establishment and/or maintenance of cell polarity	P	0	19	75	0	25.3333	1	45	293	2.22222	15.3584	0.444	0	0
9057	macromolecule catabolism	P	0	0	0	0	0	2	103	283	1.94175	36.3958	0.434	0	0
8135	translation factor activity\, nucleic acid binding	F	0	0	0	0	0	1	46	106	2.17391	43.3962	0.421	0	0
19941	modification-dependent protein catabolism	P	0	0	0	0	0	1	46	114	2.17391	40.3509	0.421	0	0
6511	ubiquitin-dependent protein catabolism	P	1	40	103	2.5	38.8349	1	46	114	2.17391	40.3509	0.421	0	0
6357	regulation of transcription from RNA polymerase II promoter	P	0	14	41	0	34.1463	1	47	141	2.12766	33.3333	0.399	0	0
48518	positive regulation of biological process	P	0	0	0	0	0	2	106	288	1.88679	36.8056	0.392	0	0
31323	regulation of cellular metabolism	P	0	0	0	0	0	7	423	1537	1.65485	27.5211	0.391	0	0
7417	central nervous system development	P	1	19	111	5.26316	17.1171	1	48	389	2.08333	12.3393	0.377	0	0
45182	translation regulator activity	F	0	2	12	0	16.6667	1	48	113	2.08333	42.4779	0.377	0	0
30695	GTPase regulator activity	F	0	0	0	0	0	1	48	157	2.08333	30.5733	0.377	0	0
8283	cell proliferation	P	1	22	56	4.54545	39.2857	1	48	135	2.08333	35.5556	0.377	0	0
44257	cellular protein catabolism	P	0	0	0	0	0	1	48	121	2.08333	39.6694	0.377	0	0
51603	proteolysis during cellular protein catabolism	P	0	0	0	0	0	1	48	121	2.08333	39.6694	0.377	0	0
30554	adenyl nucleotide binding	F	0	0	0	0	0	8	493	1657	1.62272	29.7526	0.362	0	0
7517	muscle development	P	0	13	122	0	10.6557	1	49	422	2.04082	11.6114	0.356	0	0
8219	cell death	P	0	3	12	0	25	2	111	440	1.8018	25.2273	0.325	0	0
5739	mitochondrion	C	2	124	228	1.6129	54.386	3	174	343	1.72414	50.7289	0.322	0	0
19538	protein metabolism	P	1	12	65	8.33333	18.4615	16	1043	3292	1.53404	31.6829	0.292	0	0
4252	serine-type endopeptidase activity	F	1	48	332	2.08333	14.4578	1	53	402	1.88679	13.1841	0.276	0	0
1709	cell fate determination	P	0	11	165	0	6.66667	1	53	363	1.88679	14.6006	0.276	0	0
44262	cellular carbohydrate metabolism	P	0	0	0	0	0	2	115	463	1.73913	24.838	0.274	0	0
9792	embryonic development (sensu Metazoa)	P	0	2	4	0	50	2	116	555	1.72414	20.9009	0.262	0	0
51321	meiotic cell cycle	P	0	0	0	0	0	1	54	158	1.85185	34.1772	0.257	0	0
7126	meiosis	P	0	16	49	0	32.6531	1	54	158	1.85185	34.1772	0.257	0	0
51327	M phase of meiotic cell cycle	P	0	0	0	0	0	1	54	158	1.85185	34.1772	0.257	0	0
6955	immune response	P	1	44	147	2.27273	29.932	1	54	186	1.85185	29.0323	0.257	0	0
16568	chromatin modification	P	0	21	43	0	48.8372	1	54	122	1.85185	44.2623	0.257	0	0
40007	growth	P	0	8	18	0	44.4444	1	54	185	1.85185	29.1892	0.257	0	0
5576	extracellular region	C	1	73	432	1.36986	16.8982	2	117	626	1.7094	18.6901	0.249	0	0
16787	hydrolase activity	F	8	315	1034	2.53968	30.4642	11	717	2609	1.53417	27.4818	0.233	0	0
279	M phase	P	0	0	0	0	0	2	119	316	1.68067	37.6582	0.225	0	0
6915	apoptosis	P	1	34	79	2.94118	43.038	1	56	275	1.78571	20.3636	0.22	0	0
19222	regulation of metabolism	P	0	0	0	0	0	7	452	1639	1.54867	27.5778	0.207	0	0
4713	protein-tyrosine kinase activity	F	1	56	381	1.78571	14.6982	1	58	422	1.72414	13.7441	0.184	0	0
6399	tRNA metabolism	P	0	1	2	0	50	1	58	104	1.72414	55.7692	0.184	0	0
51082	unfolded protein binding	F	1	60	113	1.66667	53.0973	1	60	113	1.66667	53.0973	0.15	0	0
6793	phosphorus metabolism	P	0	0	0	0	0	4	259	968	1.5444	26.7562	0.147	0	0
6796	phosphate metabolism	P	0	1	1	0	100	4	259	968	1.5444	26.7562	0.147	0	0
7476	wing morphogenesis	P	0	37	272	0	13.6029	1	61	374	1.63934	16.3102	0.133	0	0
6281	DNA repair	P	1	48	111	2.08333	43.2432	1	62	152	1.6129	40.7895	0.116	0	0
7472	wing disc morphogenesis	P	0	4	136	0	2.94118	1	62	376	1.6129	16.4894	0.116	0	0
8236	serine-type peptidase activity	F	0	15	40	0	37.5	1	63	435	1.5873	14.4828	0.1	0	0
31090	organelle membrane	C	0	0	0	0	0	2	130	286	1.53846	45.4545	0.097	0	0
4674	protein serine/threonine kinase activity	F	2	126	624	1.5873	20.1923	2	130	635	1.53846	20.4724	0.097	0	0
7424	tracheal system development (sensu Insecta)	P	1	39	264	2.5641	14.7727	1	64	336	1.5625	19.0476	0.084	0	0
35220	wing disc development	P	0	1	3	0	33.3333	1	65	385	1.53846	16.8831	0.068	0	0
9790	embryonic development	P	1	18	41	5.55556	43.9024	3	201	843	1.49254	23.8434	0.066	0	0
44267	cellular protein metabolism	P	0	10	18	0	55.5556	15	1029	3213	1.45773	32.0261	0.059	0	0
35114	appendage morphogenesis (sensu Endopterygota)	P	0	0	0	0	0	1	66	424	1.51515	15.566	0.053	0	0
48737	appendage development (sensu Endopterygota)	P	0	0	0	0	0	1	66	424	1.51515	15.566	0.053	0	0
6259	DNA metabolism	P	0	10	28	0	35.7143	3	203	520	1.47783	39.0385	0.048	0	0
16265	death	P	0	0	0	0	0	2	135	491	1.48148	27.4949	0.043	0	0
48736	appendage development	P	0	0	0	0	0	1	67	428	1.49254	15.6542	0.038	0	0
35107	appendage morphogenesis	P	0	0	0	0	0	1	67	428	1.49254	15.6542	0.038	0	0
7399	nervous system development	P	0	44	265	0	16.6038	3	205	1061	1.46341	19.3214	0.031	0	0
51244	regulation of cellular physiological process	P	0	0	0	0	0	8	552	1987	1.44928	27.7806	0.023	0	0
48749	compound eye development (sensu Endopterygota)	P	0	0	0	0	0	1	68	384	1.47059	17.7083	0.023	0	0
1745	compound eye morphogenesis (sensu Endopterygota)	P	0	14	175	0	8	1	68	384	1.47059	17.7083	0.023	0	0
51246	regulation of protein metabolism	P	0	0	0	0	0	1	68	216	1.47059	31.4815	0.023	0	0
7389	pattern specification	P	0	1	5	0	20	2	138	632	1.44928	21.8354	0.011	0	0
48598	embryonic morphogenesis	P	0	0	0	0	0	1	69	362	1.44928	19.0608	0.008	0	0
6974	response to DNA damage stimulus	P	0	23	50	0	46	1	69	167	1.44928	41.3174	0.008	0	0
GO	Gene Ontology	r	0	0	0	0	0	73	5076	18174	1.43814	27.93	0	0	0
48748	eye morphogenesis (sensu Endopterygota)	P	0	0	0	0	0	1	70	395	1.42857	17.7215	-0.007	0	0
43492	ATPase activity\, coupled to movement of substances	F	0	0	0	0	0	1	70	219	1.42857	31.9635	-0.007	0	0
42626	ATPase activity\, coupled to transmembrane movement of substances	F	1	24	96	4.16667	25	1	70	219	1.42857	31.9635	-0.007	0	0
45934	negative regulation of nucleobase\, nucleoside\, nucleotide and nucleic acid metabolism	P	0	0	0	0	0	1	71	200	1.40845	35.5	-0.021	0	0
16820	hydrolase activity\, acting on acid anhydrides\, catalyzing transmembrane movement of substances	F	0	7	28	0	25	1	71	220	1.40845	32.2727	-0.021	0	0
44260	cellular macromolecule metabolism	P	0	0	0	0	0	15	1054	3386	1.42315	31.1282	-0.046	0	0
5886	plasma membrane	C	0	52	404	0	12.8713	2	144	768	1.38889	18.75	-0.05	0	0
48592	eye morphogenesis	P	0	0	0	0	0	1	74	402	1.35135	18.408	-0.063	0	0
4386	helicase activity	F	1	71	154	1.40845	46.1039	1	75	173	1.33333	43.3526	-0.077	0	0
7281	germ cell development	P	1	9	34	11.1111	26.4706	1	75	379	1.33333	19.7889	-0.077	0	0
6139	nucleobase\, nucleoside\, nucleotide and nucleic acid metabolism	P	0	14	35	0	40	12	854	2583	1.40515	33.0623	-0.089	0	0
31324	negative regulation of cellular metabolism	P	0	0	0	0	0	1	76	214	1.31579	35.514	-0.09	0	0
48519	negative regulation of biological process	P	0	0	0	0	0	2	149	611	1.34228	24.3863	-0.1	0	0
7455	eye-antennal disc morphogenesis	P	0	8	25	0	32	1	78	430	1.28205	18.1395	-0.117	0	0
7049	cell cycle	P	1	89	180	1.12359	49.4444	3	223	679	1.34529	32.8424	-0.119	0	0
9415	response to water	P	0	0	0	0	0	0	1	2	0	50	-0.121	0	0
4356	glutamate-ammonia ligase activity	F	0	1	4	0	25	0	1	4	0	25	-0.121	0	0
9414	response to water deprivation	P	0	0	0	0	0	0	1	2	0	50	-0.121	0	0
42600	chorion	C	0	1	10	0	10	0	1	10	0	10	-0.121	0	0
6538	glutamate catabolism	P	0	1	3	0	33.3333	0	1	3	0	33.3333	-0.121	0	0
5816	spindle pole body	C	0	0	0	0	0	0	1	1	0	100	-0.121	0	0
6521	regulation of amino acid metabolism	P	0	0	0	0	0	0	1	3	0	33.3333	-0.121	0	0
8605	protein kinase CK2 regulator activity	F	0	1	19	0	5.26316	0	1	19	0	5.26316	-0.121	0	0
5882	intermediate filament	C	0	1	3	0	33.3333	0	1	3	0	33.3333	-0.121	0	0
5638	lamin filament	C	0	1	3	0	33.3333	0	1	3	0	33.3333	-0.121	0	0
7084	mitotic nuclear envelope reassembly	P	0	1	2	0	50	0	1	2	0	50	-0.121	0	0
4682	protein kinase CK2 activity	F	0	1	5	0	20	0	1	5	0	20	-0.121	0	0
6542	glutamine biosynthesis	P	0	1	4	0	25	0	1	4	0	25	-0.121	0	0
42685	cardioblast cell fate specification	P	0	0	0	0	0	0	1	13	0	7.69231	-0.121	0	0
4420	hydroxymethylglutaryl-CoA reductase (NADPH) activity	F	0	1	1	0	100	0	1	1	0	100	-0.121	0	0
42686	regulation of cardioblast cell fate specification	P	0	0	7	0	0	0	1	13	0	7.69231	-0.121	0	0
15037	peptide disulfide oxidoreductase activity	F	0	0	0	0	0	0	1	2	0	50	-0.121	0	0
45472	response to ether	P	0	0	1	0	0	0	1	5	0	20	-0.121	0	0
42026	protein refolding	P	0	1	2	0	50	0	1	2	0	50	-0.121	0	0
17124	SH3 domain binding	F	0	1	1	0	100	0	1	1	0	100	-0.121	0	0
51305	chromosome movement towards spindle pole	P	0	0	0	0	0	0	1	3	0	33.3333	-0.121	0	0
19642	anaerobic glycolysis	P	0	1	1	0	100	0	1	1	0	100	-0.121	0	0
8215	spermine metabolism	P	0	0	0	0	0	0	1	3	0	33.3333	-0.121	0	0
16894	endonuclease activity\, active with either ribo- or deoxyribonucleic acids and producing 3??-phosphomonoesters	F	0	0	0	0	0	0	1	5	0	20	-0.121	0	0
30131	clathrin adaptor complex	C	0	0	0	0	0	0	1	2	0	50	-0.121	0	0
6528	asparagine metabolism	P	0	0	0	0	0	0	1	2	0	50	-0.121	0	0
7484	genitalia morphogenesis (sensu Endopterygota)	P	0	0	1	0	0	0	1	7	0	14.2857	-0.121	0	0
8113	protein-methionine-S-oxide reductase activity	F	0	1	5	0	20	0	1	5	0	20	-0.121	0	0
30123	AP-3 adaptor complex	C	0	1	2	0	50	0	1	2	0	50	-0.121	0	0
6596	polyamine biosynthesis	P	0	0	3	0	0	0	1	6	0	16.6667	-0.121	0	0
6034	cuticle chitin metabolism	P	0	0	0	0	0	0	1	1	0	100	-0.121	0	0
8031	eclosion hormone activity	F	0	1	1	0	100	0	1	1	0	100	-0.121	0	0
8255	ecdysis-triggering hormone activity	F	0	1	3	0	33.3333	0	1	3	0	33.3333	-0.121	0	0
19344	cysteine biosynthesis	P	0	0	0	0	0	0	1	1	0	100	-0.121	0	0
4305	ethanolamine kinase activity	F	0	1	4	0	25	0	1	4	0	25	-0.121	0	0
48106	establishment of body bristle orientation	P	0	1	4	0	25	0	1	4	0	25	-0.121	0	0
4103	choline kinase activity	F	0	1	4	0	25	0	1	4	0	25	-0.121	0	0
35156	fusion cell fate specification	P	0	0	3	0	0	0	1	11	0	9.09091	-0.121	0	0
4549	tRNA-specific ribonuclease activity	F	0	0	0	0	0	0	1	4	0	25	-0.121	0	0
7418	ventral midline development	P	0	1	2	0	50	0	1	2	0	50	-0.121	0	0
6895	Golgi to endosome transport	P	0	1	2	0	50	0	1	2	0	50	-0.121	0	0
4728	receptor signaling protein tyrosine phosphatase activity	F	0	1	1	0	100	0	1	1	0	100	-0.121	0	0
6534	cysteine metabolism	P	0	0	0	0	0	0	1	2	0	50	-0.121	0	0
15038	glutathione disulfide oxidoreductase activity	F	0	0	0	0	0	0	1	2	0	50	-0.121	0	0
35027	leading edge cell fate commitment	P	0	0	0	0	0	0	1	7	0	14.2857	-0.121	0	0
4691	cAMP-dependent protein kinase activity	F	0	1	1	0	100	0	1	1	0	100	-0.121	0	0
35252	UDP-xylosyltransferase activity	F	0	0	0	0	0	0	1	1	0	100	-0.121	0	0
31112	positive regulation of microtubule polymerization or depolymerization	P	0	0	0	0	0	0	1	3	0	33.3333	-0.121	0	0
45494	photoreceptor maintenance	P	0	1	4	0	25	0	1	4	0	25	-0.121	0	0
16892	endoribonuclease activity\, producing 3??-phosphomonoesters	F	0	0	0	0	0	0	1	3	0	33.3333	-0.121	0	0
4634	phosphopyruvate hydratase activity	F	0	1	1	0	100	0	1	1	0	100	-0.121	0	0
1715	ectodermal cell fate specification	P	0	1	3	0	33.3333	0	1	3	0	33.3333	-0.121	0	0
15	phosphopyruvate hydratase complex	C	0	1	1	0	100	0	1	1	0	100	-0.121	0	0
5213	structural constituent of chorion (sensu Insecta)	F	0	1	12	0	8.33333	0	1	12	0	8.33333	-0.121	0	0
42285	xylosyltransferase activity	F	0	0	0	0	0	0	1	1	0	100	-0.121	0	0
4718	Janus kinase activity	F	0	1	1	0	100	0	1	1	0	100	-0.121	0	0
45637	regulation of myeloid cell differentiation	P	0	1	3	0	33.3333	0	1	3	0	33.3333	-0.121	0	0
9341	beta-galactosidase complex	C	0	1	2	0	50	0	1	2	0	50	-0.121	0	0
4565	beta-galactosidase activity	F	0	1	2	0	50	0	1	2	0	50	-0.121	0	0
4802	transketolase activity	F	0	1	5	0	20	0	1	5	0	20	-0.121	0	0
16024	CDP-diacylglycerol biosynthesis	P	0	1	1	0	100	0	1	1	0	100	-0.121	0	0
15701	bicarbonate transport	P	0	1	3	0	33.3333	0	1	3	0	33.3333	-0.121	0	0
6376	mRNA splice site selection	P	0	1	1	0	100	0	1	1	0	100	-0.121	0	0
4705	JUN kinase activity	F	0	1	2	0	50	0	1	2	0	50	-0.121	0	0
7258	JUN phosphorylation	P	0	1	1	0	100	0	1	1	0	100	-0.121	0	0
35313	wound healing\, spreading of epidermal cells	P	0	1	1	0	100	0	1	1	0	100	-0.121	0	0
8379	thioredoxin peroxidase activity	F	0	1	1	0	100	0	1	1	0	100	-0.121	0	0
4677	DNA-dependent protein kinase activity	F	0	1	2	0	50	0	1	2	0	50	-0.121	0	0
46168	glycerol-3-phosphate catabolism	P	0	1	7	0	14.2857	0	1	7	0	14.2857	-0.121	0	0
7262	STAT protein nuclear translocation	P	0	1	1	0	100	0	1	1	0	100	-0.121	0	0
7260	tyrosine phosphorylation of STAT protein	P	0	1	1	0	100	0	1	1	0	100	-0.121	0	0
4231	insulysin activity	F	0	1	1	0	100	0	1	1	0	100	-0.121	0	0
1587	5-HT2 receptor activity	F	0	1	66	0	1.51515	0	1	66	0	1.51515	-0.121	0	0
4993	serotonin receptor activity	F	0	1	127	0	0.787402	0	1	127	0	0.787402	-0.121	0	0
7210	serotonin receptor signaling pathway	P	0	1	66	0	1.51515	0	1	66	0	1.51515	-0.121	0	0
4639	phosphoribosylaminoimidazolesuccinocarboxamide synthase activity	F	0	1	2	0	50	0	1	2	0	50	-0.121	0	0
4638	phosphoribosylaminoimidazole carboxylase activity	F	0	1	2	0	50	0	1	2	0	50	-0.121	0	0
9320	phosphoribosylaminoimidazole carboxylase complex	C	0	1	2	0	50	0	1	2	0	50	-0.121	0	0
8190	eukaryotic initiation factor 4E binding	F	0	1	1	0	100	0	1	1	0	100	-0.121	0	0
4157	dihydropyrimidinase activity	F	0	1	6	0	16.6667	0	1	6	0	16.6667	-0.121	0	0
30276	clathrin binding	F	0	1	1	0	100	0	1	1	0	100	-0.121	0	0
46949	acyl-CoA biosynthesis	P	0	1	1	0	100	0	1	1	0	100	-0.121	0	0
5747	respiratory chain complex I (sensu Eukaryota)	C	0	1	2	0	50	0	1	2	0	50	-0.121	0	0
4161	dimethylallyltranstransferase activity	F	0	1	2	0	50	0	1	2	0	50	-0.121	0	0
6398	histone mRNA 3??-end processing	P	0	1	1	0	100	0	1	1	0	100	-0.121	0	0
4327	formaldehyde dehydrogenase (glutathione) activity	F	0	1	1	0	100	0	1	1	0	100	-0.121	0	0
4552	octanol dehydrogenase activity	F	0	1	1	0	100	0	1	1	0	100	-0.121	0	0
4022	alcohol dehydrogenase activity	F	0	1	10	0	10	0	1	10	0	10	-0.121	0	0
19949	SUMO conjugating enzyme activity	F	0	1	1	0	100	0	1	1	0	100	-0.121	0	0
8053	mitochondrial fusion	P	0	1	2	0	50	0	1	2	0	50	-0.121	0	0
17125	deoxycytidyl transferase activity	F	0	1	2	0	50	0	1	2	0	50	-0.121	0	0
4109	coproporphyrinogen oxidase activity	F	0	1	1	0	100	0	1	1	0	100	-0.121	0	0
7270	nerve-nerve synaptic transmission	P	0	1	3	0	33.3333	0	1	5	0	20	-0.121	0	0
4408	holocytochrome-c synthase activity	F	0	1	1	0	100	0	1	1	0	100	-0.121	0	0
8446	GDP-mannose 4\,6-dehydratase activity	F	0	1	1	0	100	0	1	1	0	100	-0.121	0	0
4379	glycylpeptide N-tetradecanoyltransferase activity	F	0	1	1	0	100	0	1	1	0	100	-0.121	0	0
18008	N-terminal peptidyl-glycine N-myristoylation	P	0	1	1	0	100	0	1	1	0	100	-0.121	0	0
6499	N-terminal protein myristoylation	P	0	1	1	0	100	0	1	1	0	100	-0.121	0	0
4512	inositol-3-phosphate synthase activity	F	0	1	1	0	100	0	1	1	0	100	-0.121	0	0
6021	myo-inositol biosynthesis	P	0	1	1	0	100	0	1	1	0	100	-0.121	0	0
4314	[acyl-carrier protein] S-malonyltransferase activity	F	0	1	1	0	100	0	1	1	0	100	-0.121	0	0
4491	methylmalonate-semialdehyde dehydrogenase (acylating) activity	F	0	1	4	0	25	0	1	4	0	25	-0.121	0	0
15248	sterol transporter activity	F	0	0	0	0	0	0	1	2	0	50	-0.121	0	0
4367	glycerol-3-phosphate dehydrogenase (NAD+) activity	F	0	1	7	0	14.2857	0	1	7	0	14.2857	-0.121	0	0
5545	phosphatidylinositol binding	F	0	1	1	0	100	0	1	1	0	100	-0.121	0	0
4740	[pyruvate dehydrogenase (lipoamide)] kinase activity	F	0	1	1	0	100	0	1	1	0	100	-0.121	0	0
46080	dUTP metabolism	P	0	1	2	0	50	0	1	2	0	50	-0.121	0	0
4170	dUTP diphosphatase activity	F	0	1	2	0	50	0	1	2	0	50	-0.121	0	0
8588	release of cytoplasmic sequestered NF-kappaB	P	0	1	2	0	50	0	1	2	0	50	-0.121	0	0
50930	induction of positive chemotaxis	P	0	1	3	0	33.3333	0	1	3	0	33.3333	-0.121	0	0
35184	histone threonine kinase activity	F	0	1	2	0	50	0	1	2	0	50	-0.121	0	0
18107	peptidyl-threonine phosphorylation	P	0	1	2	0	50	0	1	2	0	50	-0.121	0	0
5178	integrin binding	F	0	1	3	0	33.3333	0	1	3	0	33.3333	-0.121	0	0
30517	negative regulation of axon extension	P	0	1	4	0	25	0	1	4	0	25	-0.121	0	0
4750	ribulose-phosphate 3-epimerase activity	F	0	1	1	0	100	0	1	1	0	100	-0.121	0	0
5788	endoplasmic reticulum lumen	C	0	1	2	0	50	0	1	2	0	50	-0.121	0	0
45947	negative regulation of translational initiation	P	0	1	1	0	100	0	1	1	0	100	-0.121	0	0
16201	synaptic target inhibition	P	0	1	5	0	20	0	1	5	0	20	-0.121	0	0
6788	heme oxidation	P	0	1	1	0	100	0	1	1	0	100	-0.121	0	0
16233	telomere capping	P	0	1	11	0	9.09091	0	1	11	0	9.09091	-0.121	0	0
8230	ecdysone receptor holocomplex	C	0	1	3	0	33.3333	0	1	3	0	33.3333	-0.121	0	0
4884	ecdysteroid hormone receptor activity	F	0	1	3	0	33.3333	0	1	3	0	33.3333	-0.121	0	0
16322	neuron remodeling	P	0	1	3	0	33.3333	0	1	3	0	33.3333	-0.121	0	0
6343	establishment of chromatin silencing	P	0	1	1	0	100	0	1	1	0	100	-0.121	0	0
5720	nuclear heterochromatin	C	0	1	4	0	25	0	1	5	0	20	-0.121	0	0
46981	beta-1\,4-mannosylglycolipid beta-1\,3-N-acetylglucosaminyltransferase activity	F	0	1	2	0	50	0	1	2	0	50	-0.121	0	0
47915	ganglioside galactosyltransferase activity	F	0	1	2	0	50	0	1	2	0	50	-0.121	0	0
42088	T-helper 1 type immune response	P	0	1	3	0	33.3333	0	1	3	0	33.3333	-0.121	0	0
30502	negative regulation of bone mineralization	P	0	1	3	0	33.3333	0	1	3	0	33.3333	-0.121	0	0
42756	drinking behavior	P	0	1	5	0	20	0	1	5	0	20	-0.121	0	0
381	regulation of alternative nuclear mRNA splicing\, via spliceosome	P	0	1	8	0	12.5	0	1	8	0	12.5	-0.121	0	0
5616	larval serum protein complex	C	0	1	4	0	25	0	1	4	0	25	-0.121	0	0
35175	histone serine kinase activity (H3-S10 specific)	F	0	1	1	0	100	0	1	1	0	100	-0.121	0	0
30177	positive regulation of Wnt receptor signaling pathway	P	0	1	2	0	50	0	1	3	0	33.3333	-0.121	0	0
5084	Rab escort protein activity	F	0	1	1	0	100	0	1	1	0	100	-0.121	0	0
5968	Rab-protein geranylgeranyltransferase complex	C	0	1	1	0	100	0	1	1	0	100	-0.121	0	0
48471	perinuclear region	C	0	1	1	0	100	0	1	1	0	100	-0.121	0	0
46870	cadmium ion binding	F	0	1	3	0	33.3333	0	1	3	0	33.3333	-0.121	0	0
18348	protein amino acid geranylgeranylation	P	0	1	1	0	100	0	1	1	0	100	-0.121	0	0
8263	pyrimidine-specific mismatch base pair DNA N-glycosylase activity	F	0	1	2	0	50	0	1	2	0	50	-0.121	0	0
7403	glial cell fate determination	P	0	1	9	0	11.1111	0	1	9	0	11.1111	-0.121	0	0
7022	chaperonin-mediated tubulin folding	P	0	1	2	0	50	0	1	2	0	50	-0.121	0	0
8541	proteasome regulatory particle\, lid subcomplex (sensu Eukaryota)	C	0	1	1	0	100	0	1	1	0	100	-0.121	0	0
4392	heme oxygenase (decyclizing) activity	F	0	1	1	0	100	0	1	1	0	100	-0.121	0	0
8542	visual learning	P	0	1	2	0	50	0	1	2	0	50	-0.121	0	0
4680	casein kinase activity	F	0	1	5	0	20	0	1	5	0	20	-0.121	0	0
30595	immune cell chemotaxis	P	0	1	3	0	33.3333	0	1	3	0	33.3333	-0.121	0	0
5784	translocon complex	C	0	1	1	0	100	0	1	1	0	100	-0.121	0	0
17022	myosin binding	F	0	1	4	0	25	0	1	4	0	25	-0.121	0	0
45159	myosin II binding	F	0	1	3	0	33.3333	0	1	3	0	33.3333	-0.121	0	0
42102	positive regulation of T cell proliferation	P	0	1	3	0	33.3333	0	1	3	0	33.3333	-0.121	0	0
5971	ribonucleoside-diphosphate reductase complex	C	0	1	1	0	100	0	1	1	0	100	-0.121	0	0
17136	NAD-dependent histone deacetylase activity	F	0	1	3	0	33.3333	0	1	3	0	33.3333	-0.121	0	0
1651	dense fibrillar component	C	0	1	1	0	100	0	1	1	0	100	-0.121	0	0
45676	regulation of R7 differentiation	P	0	1	2	0	50	0	1	2	0	50	-0.121	0	0
163	protein phosphatase type 1 activity	F	0	1	3	0	33.3333	0	1	3	0	33.3333	-0.121	0	0
4135	amylo-alpha-1\,6-glucosidase activity	F	0	1	4	0	25	0	1	4	0	25	-0.121	0	0
8140	cAMP response element binding protein binding	F	0	1	3	0	33.3333	0	1	3	0	33.3333	-0.121	0	0
19896	axon transport of mitochondrion	P	0	1	4	0	25	0	1	4	0	25	-0.121	0	0
46826	negative regulation of protein export from nucleus	P	0	1	1	0	100	0	1	1	0	100	-0.121	0	0
35160	maintenance of tracheal epithelial integrity	P	0	1	5	0	20	0	1	5	0	20	-0.121	0	0
35035	histone acetyltransferase binding	F	0	1	1	0	100	0	1	1	0	100	-0.121	0	0
8495	protoheme IX farnesyltransferase activity	F	0	1	1	0	100	0	1	1	0	100	-0.121	0	0
4809	tRNA (guanine-N2-)-methyltransferase activity	F	0	1	1	0	100	0	1	1	0	100	-0.121	0	0
48137	spermatocyte division	P	0	1	1	0	100	0	1	1	0	100	-0.121	0	0
51078	meiotic nuclear envelope disassembly	P	0	1	1	0	100	0	1	1	0	100	-0.121	0	0
45741	positive regulation of epidermal growth factor receptor activity	P	0	1	1	0	100	0	1	1	0	100	-0.121	0	0
4122	cystathionine beta-synthase activity	F	0	1	1	0	100	0	1	1	0	100	-0.121	0	0
4134	4-alpha-glucanotransferase activity	F	0	1	4	0	25	0	1	4	0	25	-0.121	0	0
7060	male meiosis chromosome segregation	P	0	1	3	0	33.3333	0	1	3	0	33.3333	-0.121	0	0
5656	pre-replicative complex	C	0	1	1	0	100	0	1	1	0	100	-0.121	0	0
3938	IMP dehydrogenase activity	F	0	1	1	0	100	0	1	1	0	100	-0.121	0	0
4614	phosphoglucomutase activity	F	0	1	19	0	5.26316	0	1	19	0	5.26316	-0.121	0	0
4090	carbonyl reductase (NADPH) activity	F	0	1	1	0	100	0	1	1	0	100	-0.121	0	0
5885	Arp2/3 protein complex	C	0	1	1	0	100	0	1	1	0	100	-0.121	0	0
35279	miRNA-mediated gene silencing\, mRNA cleavage	P	0	1	4	0	25	0	1	4	0	25	-0.121	0	0
35293	larval cuticle pattern formation (sensu Insecta)	P	0	1	2	0	50	0	1	2	0	50	-0.121	0	0
8475	procollagen-lysine 5-dioxygenase activity	F	0	1	3	0	33.3333	0	1	3	0	33.3333	-0.121	0	0
3934	GTP cyclohydrolase I activity	F	0	1	8	0	12.5	0	1	8	0	12.5	-0.121	0	0
6729	tetrahydrobiopterin biosynthesis	P	0	1	7	0	14.2857	0	1	7	0	14.2857	-0.121	0	0
4332	fructose-bisphosphate aldolase activity	F	0	1	4	0	25	0	1	4	0	25	-0.121	0	0
5742	mitochondrial outer membrane translocase complex	C	0	1	3	0	33.3333	0	1	3	0	33.3333	-0.121	0	0
5528	FK506 binding	F	0	1	1	0	100	0	1	1	0	100	-0.121	0	0
3883	CTP synthase activity	F	0	1	3	0	33.3333	0	1	3	0	33.3333	-0.121	0	0
3978	UDP-glucose 4-epimerase activity	F	0	1	2	0	50	0	1	2	0	50	-0.121	0	0
35012	polytene chromosome\, telomeric region	C	0	1	9	0	11.1111	0	1	9	0	11.1111	-0.121	0	0
46426	negative regulation of JAK-STAT cascade	P	0	1	9	0	11.1111	0	1	9	0	11.1111	-0.121	0	0
6607	NLS-bearing substrate import into nucleus	P	0	1	2	0	50	0	1	2	0	50	-0.121	0	0
16944	RNA polymerase II transcription elongation factor activity	F	0	1	1	0	100	0	1	1	0	100	-0.121	0	0
16000	iota DNA polymerase activity	F	0	1	1	0	100	0	1	1	0	100	-0.121	0	0
50750	low-density lipoprotein receptor binding	F	0	1	1	0	100	0	1	1	0	100	-0.121	0	0
9592	detection of mechanical stimulus during sensory perception of sound	P	0	1	11	0	9.09091	0	1	11	0	9.09091	-0.121	0	0
4808	tRNA (5-methylaminomethyl-2-thiouridylate)-methyltransferase activity	F	0	1	2	0	50	0	1	2	0	50	-0.121	0	0
43295	glutathione binding	F	0	1	3	0	33.3333	0	1	3	0	33.3333	-0.121	0	0
7132	meiotic metaphase I	P	0	1	1	0	100	0	1	1	0	100	-0.121	0	0
16050	vesicle organization and biogenesis	P	0	1	2	0	50	0	1	2	0	50	-0.121	0	0
4019	adenylosuccinate synthase activity	F	0	1	1	0	100	0	1	1	0	100	-0.121	0	0
4095	carnitine O-palmitoyltransferase activity	F	0	1	2	0	50	0	1	2	0	50	-0.121	0	0
50768	negative regulation of neurogenesis	P	0	0	3	0	0	0	1	12	0	8.33333	-0.121	0	0
5026	transforming growth factor beta receptor activity\, type II	F	0	1	3	0	33.3333	0	1	3	0	33.3333	-0.121	0	0
17002	activin receptor activity	F	0	1	3	0	33.3333	0	1	3	0	33.3333	-0.121	0	0
7596	blood coagulation	P	0	1	2	0	50	0	1	2	0	50	-0.121	0	0
7493	endodermal cell fate determination	P	0	1	1	0	100	0	1	1	0	100	-0.121	0	0
5007	fibroblast growth factor receptor activity	F	0	1	2	0	50	0	1	2	0	50	-0.121	0	0
8078	mesodermal cell migration	P	0	1	5	0	20	0	1	5	0	20	-0.121	0	0
8070	maternal determination of dorsal/ventral axis\, follicular epithelium\, germ-line encoded	P	0	1	1	0	100	0	1	1	0	100	-0.121	0	0
30714	anterior/posterior axis determination\, follicular epithelium	P	0	1	1	0	100	0	1	1	0	100	-0.121	0	0
16204	determination of muscle attachment site	P	0	1	19	0	5.26316	0	1	19	0	5.26316	-0.121	0	0
45296	cadherin binding	F	0	1	4	0	25	0	1	4	0	25	-0.121	0	0
16597	amino acid binding	F	0	1	9	0	11.1111	0	1	13	0	7.69231	-0.121	0	0
5847	mRNA cleavage and polyadenylation specificity factor complex	C	0	1	2	0	50	0	1	2	0	50	-0.121	0	0
8537	proteasome activator complex	C	0	1	1	0	100	0	1	1	0	100	-0.121	0	0
8538	proteasome activator activity	F	0	1	1	0	100	0	1	1	0	100	-0.121	0	0
4333	fumarate hydratase activity	F	0	1	5	0	20	0	1	5	0	20	-0.121	0	0
6106	fumarate metabolism	P	0	1	5	0	20	0	1	5	0	20	-0.121	0	0
45239	tricarboxylic acid cycle enzyme complex	C	0	1	5	0	20	0	1	5	0	20	-0.121	0	0
4045	aminoacyl-tRNA hydrolase activity	F	0	1	1	0	100	0	1	1	0	100	-0.121	0	0
8071	maternal determination of dorsal/ventral axis\, follicular epithelium\, soma encoded (sensu Insecta)	P	0	1	132	0	0.757576	0	1	132	0	0.757576	-0.121	0	0
48140	male germ-line cyst encapsulation	P	0	1	132	0	0.757576	0	1	132	0	0.757576	-0.121	0	0
42694	muscle cell fate specification	P	0	1	132	0	0.757576	0	1	132	0	0.757576	-0.121	0	0
42990	regulation of transcription factor import into nucleus	P	0	0	0	0	0	0	1	6	0	16.6667	-0.121	0	0
6429	leucyl-tRNA aminoacylation	P	0	1	1	0	100	0	1	1	0	100	-0.121	0	0
51222	positive regulation of protein transport	P	0	0	0	0	0	0	1	2	0	50	-0.121	0	0
5666	DNA-directed RNA polymerase III complex	C	0	1	1	0	100	0	1	1	0	100	-0.121	0	0
16743	carboxyl- and carbamoyltransferase activity	F	0	1	4	0	25	0	1	4	0	25	-0.121	0	0
4088	carbamoyl-phosphate synthase (glutamine-hydrolyzing) activity	F	0	1	4	0	25	0	1	4	0	25	-0.121	0	0
4086	carbamoyl-phosphate synthase activity	F	0	1	4	0	25	0	1	4	0	25	-0.121	0	0
16652	oxidoreductase activity\, acting on NADH or NADPH\, NAD or NADP as acceptor	F	0	0	0	0	0	0	1	2	0	50	-0.121	0	0
51050	positive regulation of transport	P	0	0	0	0	0	0	1	2	0	50	-0.121	0	0
4070	aspartate carbamoyltransferase activity	F	0	1	4	0	25	0	1	4	0	25	-0.121	0	0
46824	positive regulation of nucleocytoplasmic transport	P	0	0	0	0	0	0	1	2	0	50	-0.121	0	0
5049	nuclear export signal receptor activity	F	0	1	2	0	50	0	1	2	0	50	-0.121	0	0
4496	mevalonate kinase activity	F	0	1	2	0	50	0	1	2	0	50	-0.121	0	0
4582	dolichyl-phosphate beta-D-mannosyltransferase activity	F	0	1	1	0	100	0	1	1	0	100	-0.121	0	0
7223	frizzled-2 signaling pathway	P	0	1	9	0	11.1111	0	1	9	0	11.1111	-0.121	0	0
42345	regulation of NF-kappaB import into nucleus	P	0	0	0	0	0	0	1	2	0	50	-0.121	0	0
4709	MAP kinase kinase kinase activity	F	0	1	1	0	100	0	1	2	0	50	-0.121	0	0
4020	adenylylsulfate kinase activity	F	0	1	4	0	25	0	1	4	0	25	-0.121	0	0
8653	lipopolysaccharide metabolism	P	0	0	0	0	0	0	1	1	0	100	-0.121	0	0
50771	negative regulation of axonogenesis	P	0	0	0	0	0	0	1	4	0	25	-0.121	0	0
4478	methionine adenosyltransferase activity	F	0	1	1	0	100	0	1	1	0	100	-0.121	0	0
4343	glucosamine 6-phosphate N-acetyltransferase activity	F	0	1	2	0	50	0	1	2	0	50	-0.121	0	0
45804	negative regulation of eclosion	P	0	1	1	0	100	0	1	1	0	100	-0.121	0	0
16443	bidentate ribonuclease III activity	F	0	1	1	0	100	0	1	1	0	100	-0.121	0	0
4729	protoporphyrinogen oxidase activity	F	0	1	2	0	50	0	1	2	0	50	-0.121	0	0
5779	integral to peroxisomal membrane	C	0	1	1	0	100	0	1	1	0	100	-0.121	0	0
4715	non-membrane spanning protein tyrosine kinase activity	F	0	1	1	0	100	0	1	1	0	100	-0.121	0	0
45199	maintenance of epithelial cell polarity	P	0	1	1	0	100	0	1	1	0	100	-0.121	0	0
7421	stomatogastric nervous system development	P	0	1	132	0	0.757576	0	1	132	0	0.757576	-0.121	0	0
4703	G-protein coupled receptor kinase activity	F	0	1	4	0	25	0	1	4	0	25	-0.121	0	0
5954	calcium- and calmodulin-dependent protein kinase complex	C	0	1	4	0	25	0	1	4	0	25	-0.121	0	0
4706	JUN kinase kinase kinase activity	F	0	1	2	0	50	0	1	2	0	50	-0.121	0	0
18210	peptidyl-threonine modification	P	0	0	0	0	0	0	1	2	0	50	-0.121	0	0
42991	transcription factor import into nucleus	P	0	0	0	0	0	0	1	6	0	16.6667	-0.121	0	0
42348	NF-kappaB import into nucleus	P	0	0	0	0	0	0	1	2	0	50	-0.121	0	0
4827	proline-tRNA ligase activity	F	0	1	4	0	25	0	1	4	0	25	-0.121	0	0
6433	prolyl-tRNA aminoacylation	P	0	1	4	0	25	0	1	4	0	25	-0.121	0	0
35277	spiracle morphogenesis	P	0	1	1	0	100	0	1	1	0	100	-0.121	0	0
45823	positive regulation of heart contraction rate	P	0	1	6	0	16.6667	0	1	6	0	16.6667	-0.121	0	0
126	transcription factor TFIIIB complex	C	0	1	1	0	100	0	1	1	0	100	-0.121	0	0
42796	snRNA transcription from RNA polymerase III promoter	P	0	1	1	0	100	0	1	1	0	100	-0.121	0	0
42797	tRNA transcription from RNA polymerase III promoter	P	0	1	1	0	100	0	1	1	0	100	-0.121	0	0
4044	amidophosphoribosyltransferase activity	F	0	1	3	0	33.3333	0	1	3	0	33.3333	-0.121	0	0
1682	tRNA 5??-leader removal	P	0	1	2	0	50	0	1	2	0	50	-0.121	0	0
51225	spindle assembly	P	0	0	0	0	0	0	1	1	0	100	-0.121	0	0
35157	negative regulation of fusion cell fate specification	P	0	1	8	0	12.5	0	1	8	0	12.5	-0.121	0	0
4014	adenosylmethionine decarboxylase activity	F	0	1	3	0	33.3333	0	1	3	0	33.3333	-0.121	0	0
8295	spermidine biosynthesis	P	0	1	3	0	33.3333	0	1	3	0	33.3333	-0.121	0	0
6597	spermine biosynthesis	P	0	1	3	0	33.3333	0	1	3	0	33.3333	-0.121	0	0
5925	focal adhesion	C	0	1	3	0	33.3333	0	1	3	0	33.3333	-0.121	0	0
1888	glucuronyl-galactosyl-proteoglycan 4-alpha-N-acetylglucosaminyltransferase activity	F	0	1	1	0	100	0	1	1	0	100	-0.121	0	0
19343	cysteine biosynthesis via cystathione	P	0	1	1	0	100	0	1	1	0	100	-0.121	0	0
6535	cysteine biosynthesis from serine	P	0	1	1	0	100	0	1	1	0	100	-0.121	0	0
1676	long-chain fatty acid metabolism	P	0	1	1	0	100	0	1	1	0	100	-0.121	0	0
35048	splicing factor protein import into nucleus	P	0	1	1	0	100	0	1	1	0	100	-0.121	0	0
45674	negative regulation of photoreceptor differentiation (sensu Endopterygota)	P	0	1	3	0	33.3333	0	1	5	0	20	-0.121	0	0
6036	cuticle chitin catabolism	P	0	1	1	0	100	0	1	1	0	100	-0.121	0	0
8250	oligosaccharyl transferase complex	C	0	1	1	0	100	0	1	1	0	100	-0.121	0	0
4526	ribonuclease P activity	F	0	1	2	0	50	0	1	2	0	50	-0.121	0	0
7016	cytoskeletal anchoring	P	0	1	4	0	25	0	1	4	0	25	-0.121	0	0
4609	phosphatidylserine decarboxylase activity	F	0	1	1	0	100	0	1	1	0	100	-0.121	0	0
4362	glutathione-disulfide reductase activity	F	0	1	2	0	50	0	1	2	0	50	-0.121	0	0
4791	thioredoxin-disulfide reductase activity	F	0	1	3	0	33.3333	0	1	3	0	33.3333	-0.121	0	0
16654	oxidoreductase activity\, acting on NADH or NADPH\, disulfide as acceptor	F	0	1	3	0	33.3333	0	1	3	0	33.3333	-0.121	0	0
6125	thioredoxin pathway	P	0	1	2	0	50	0	1	2	0	50	-0.121	0	0
5821	intermediate layer of spindle pole body	C	0	1	1	0	100	0	1	1	0	100	-0.121	0	0
17182	peptidyl-diphthamide metabolism	P	0	0	0	0	0	0	1	1	0	100	-0.121	0	0
42147	retrograde transport\, endosome to Golgi	P	0	1	1	0	100	0	1	1	0	100	-0.121	0	0
8536	Ran GTPase binding	F	0	1	1	0	100	0	1	1	0	100	-0.121	0	0
18202	peptidyl-histidine modification	P	0	0	0	0	0	0	1	1	0	100	-0.121	0	0
235	astral microtubule	C	0	1	7	0	14.2857	0	1	7	0	14.2857	-0.121	0	0
4163	diphosphomevalonate decarboxylase activity	F	0	1	1	0	100	0	1	1	0	100	-0.121	0	0
46875	ephrin receptor binding	F	0	1	2	0	50	0	1	2	0	50	-0.121	0	0
7147	female meiosis II	P	0	1	1	0	100	0	1	1	0	100	-0.121	0	0
7058	female meiosis II spindle assembly (sensu Metazoa)	P	0	1	1	0	100	0	1	1	0	100	-0.121	0	0
5956	protein kinase CK2 complex	C	0	1	20	0	5	0	1	20	0	5	-0.121	0	0
4164	diphthine synthase activity	F	0	1	1	0	100	0	1	1	0	100	-0.121	0	0
17183	peptidyl-diphthamide biosynthesis from peptidyl-histidine	P	0	1	1	0	100	0	1	1	0	100	-0.121	0	0
7393	dorsal closure\, leading edge cell fate determination	P	0	1	7	0	14.2857	0	1	7	0	14.2857	-0.121	0	0
3837	beta-ureidopropionase activity	F	0	1	2	0	50	0	1	2	0	50	-0.121	0	0
4522	pancreatic ribonuclease activity	F	0	1	1	0	100	0	1	1	0	100	-0.121	0	0
5802	Golgi trans face	C	0	1	2	0	50	0	1	2	0	50	-0.121	0	0
6962	male-specific antibacterial humoral response	P	0	1	1	0	100	0	1	1	0	100	-0.121	0	0
794	condensed nuclear chromosome	C	0	1	1	0	100	0	1	7	0	14.2857	-0.121	0	0
8583	mystery cell fate differentiation (sensu Endopterygota)	P	0	1	1	0	100	0	1	1	0	100	-0.121	0	0
35028	leading edge cell fate determination	P	0	0	0	0	0	0	1	7	0	14.2857	-0.121	0	0
3999	adenine phosphoribosyltransferase activity	F	0	1	2	0	50	0	1	2	0	50	-0.121	0	0
9303	rRNA transcription	P	0	1	3	0	33.3333	0	1	3	0	33.3333	-0.121	0	0
35029	dorsal closure\, leading edge cell fate commitment	P	0	0	0	0	0	0	1	7	0	14.2857	-0.121	0	0
5098	Ran GTPase activator activity	F	0	1	1	0	100	0	1	1	0	100	-0.121	0	0
5094	Rho GDP-dissociation inhibitor activity	F	0	1	1	0	100	0	1	1	0	100	-0.121	0	0
4066	asparagine synthase (glutamine-hydrolyzing) activity	F	0	1	2	0	50	0	1	2	0	50	-0.121	0	0
6529	asparagine biosynthesis	P	0	1	2	0	50	0	1	2	0	50	-0.121	0	0
7485	male genitalia morphogenesis (sensu Endopterygota)	P	0	1	6	0	16.6667	0	1	6	0	16.6667	-0.121	0	0
48129	oocyte microtubule cytoskeleton polarization (sensu Insecta)	P	0	1	3	0	33.3333	0	1	3	0	33.3333	-0.121	0	0
8426	protein kinase C inhibitor activity	F	0	1	1	0	100	0	1	1	0	100	-0.121	0	0
30121	AP-1 adaptor complex	C	0	1	2	0	50	0	1	2	0	50	-0.121	0	0
4645	phosphorylase activity	F	0	1	1	0	100	0	1	1	0	100	-0.121	0	0
6896	Golgi to vacuole transport	P	0	1	1	0	100	0	1	1	0	100	-0.121	0	0
46693	sperm storage	P	0	1	7	0	14.2857	0	1	7	0	14.2857	-0.121	0	0
4294	tripeptidyl-peptidase II activity	F	0	1	1	0	100	0	1	1	0	100	-0.121	0	0
50833	pyruvate transporter activity	F	0	1	4	0	25	0	1	4	0	25	-0.121	0	0
6848	pyruvate transport	P	0	1	4	0	25	0	1	4	0	25	-0.121	0	0
15744	succinate transport	P	0	1	4	0	25	0	1	4	0	25	-0.121	0	0
15141	succinate transporter activity	F	0	1	4	0	25	0	1	4	0	25	-0.121	0	0
8143	poly(A) binding	F	0	1	1	0	100	0	1	1	0	100	-0.121	0	0
7630	jump response	P	0	1	2	0	50	0	1	6	0	16.6667	-0.121	0	0
35009	negative regulation of melanization defense response	P	0	1	1	0	100	0	1	1	0	100	-0.121	0	0
35006	melanization defense response	P	0	1	4	0	25	0	1	4	0	25	-0.121	0	0
15485	cholesterol binding	F	0	1	2	0	50	0	1	2	0	50	-0.121	0	0
30170	pyridoxal phosphate binding	F	0	1	8	0	12.5	0	1	8	0	12.5	-0.121	0	0
17127	cholesterol transporter activity	F	0	1	2	0	50	0	1	2	0	50	-0.121	0	0
35066	positive regulation of histone acetylation	P	0	1	1	0	100	0	1	1	0	100	-0.121	0	0
4594	pantothenate kinase activity	F	0	1	5	0	20	0	1	5	0	20	-0.121	0	0
15937	coenzyme A biosynthesis	P	0	1	5	0	20	0	1	5	0	20	-0.121	0	0
3680	AT DNA binding	F	0	1	2	0	50	0	1	2	0	50	-0.121	0	0
8301	DNA bending activity	F	0	1	4	0	25	0	1	4	0	25	-0.121	0	0
4776	succinate-CoA ligase (GDP-forming) activity	F	0	1	1	0	100	0	1	1	0	100	-0.121	0	0
30719	polar granule organization and biogenesis	P	0	1	3	0	33.3333	0	1	3	0	33.3333	-0.121	0	0
8043	ferritin complex	C	0	1	7	0	14.2857	0	1	7	0	14.2857	-0.121	0	0
8198	ferrous iron binding	F	0	1	7	0	14.2857	0	1	7	0	14.2857	-0.121	0	0
103	sulfate assimilation	P	0	1	7	0	14.2857	0	1	7	0	14.2857	-0.121	0	0
15459	potassium channel regulator activity	F	0	1	1	0	100	0	1	1	0	100	-0.121	0	0
35011	melanotic encapsulation of foreign target	P	0	1	1	0	100	0	1	1	0	100	-0.121	0	0
4057	arginyltransferase activity	F	0	1	4	0	25	0	1	4	0	25	-0.121	0	0
1932	regulation of protein amino acid phosphorylation	P	0	1	1	0	100	0	1	3	0	33.3333	-0.121	0	0
51226	meiotic spindle assembly	P	0	0	0	0	0	0	1	1	0	100	-0.121	0	0
8327	methyl-CpG binding	F	0	1	2	0	50	0	1	2	0	50	-0.121	0	0
4637	phosphoribosylamine-glycine ligase activity	F	0	1	2	0	50	0	1	2	0	50	-0.121	0	0
46330	positive regulation of JNK cascade	P	0	1	2	0	50	0	1	2	0	50	-0.121	0	0
35019	somatic stem cell maintenance	P	0	1	3	0	33.3333	0	1	3	0	33.3333	-0.121	0	0
16149	translation release factor activity\, codon specific	F	0	1	1	0	100	0	1	1	0	100	-0.121	0	0
6430	lysyl-tRNA aminoacylation	P	0	1	2	0	50	0	1	2	0	50	-0.121	0	0
4824	lysine-tRNA ligase activity	F	0	1	2	0	50	0	1	2	0	50	-0.121	0	0
50914	sensory perception of salty taste	P	0	1	6	0	16.6667	0	1	6	0	16.6667	-0.121	0	0
4641	phosphoribosylformylglycinamidine cyclo-ligase activity	F	0	1	2	0	50	0	1	2	0	50	-0.121	0	0
4353	glutamate dehydrogenase [NAD(P)+] activity	F	0	1	3	0	33.3333	0	1	3	0	33.3333	-0.121	0	0
92	mitotic anaphase B	P	0	1	3	0	33.3333	0	1	3	0	33.3333	-0.121	0	0
4781	sulfate adenylyltransferase (ATP) activity	F	0	1	4	0	25	0	1	4	0	25	-0.121	0	0
16598	protein arginylation	P	0	1	4	0	25	0	1	4	0	25	-0.121	0	0
4647	phosphoserine phosphatase activity	F	0	1	2	0	50	0	1	2	0	50	-0.121	0	0
16480	negative regulation of transcription from RNA polymerase III promoter	P	0	1	1	0	100	0	1	1	0	100	-0.121	0	0
7278	pole cell fate determination	P	0	1	1	0	100	0	1	1	0	100	-0.121	0	0
16742	hydroxymethyl-\, formyl- and related transferase activity	F	0	1	7	0	14.2857	0	1	9	0	11.1111	-0.121	0	0
48505	regulation of timing of cell differentiation	P	0	1	2	0	50	0	1	2	0	50	-0.121	0	0
31177	phosphopantetheine binding	F	0	1	2	0	50	0	1	2	0	50	-0.121	0	0
31117	positive regulation of microtubule depolymerization	P	0	1	3	0	33.3333	0	1	3	0	33.3333	-0.121	0	0
9755	hormone-mediated signaling	P	0	1	1	0	100	0	1	1	0	100	-0.121	0	0
4644	phosphoribosylglycinamide formyltransferase activity	F	0	1	2	0	50	0	1	2	0	50	-0.121	0	0
7056	female meiotic spindle assembly (sensu Metazoa)	P	0	0	0	0	0	0	1	1	0	100	-0.121	0	0
7079	mitotic chromosome movement towards spindle pole	P	0	1	3	0	33.3333	0	1	3	0	33.3333	-0.121	0	0
7080	mitotic metaphase plate congression	P	0	1	2	0	50	0	1	2	0	50	-0.121	0	0
5155	epidermal growth factor receptor activating ligand activity	F	0	1	1	0	100	0	1	1	0	100	-0.121	0	0
45470	R8-mediated photoreceptor organization	P	0	1	4	0	25	0	1	4	0	25	-0.121	0	0
8613	diuretic hormone activity	F	0	1	6	0	16.6667	0	1	6	0	16.6667	-0.121	0	0
7589	fluid secretion	P	0	1	5	0	20	0	1	5	0	20	-0.121	0	0
30018	Z disc	C	0	1	3	0	33.3333	0	1	3	0	33.3333	-0.121	0	0
15105	arsenite transporter activity	F	0	1	9	0	11.1111	0	1	9	0	11.1111	-0.121	0	0
45214	sarcomere organization	P	0	1	3	0	33.3333	0	1	3	0	33.3333	-0.121	0	0
9103	lipopolysaccharide biosynthesis	P	0	1	1	0	100	0	1	1	0	100	-0.121	0	0
4742	dihydrolipoyllysine-residue acetyltransferase activity	F	0	1	2	0	50	0	1	2	0	50	-0.121	0	0
45254	pyruvate dehydrogenase complex	C	0	1	2	0	50	0	1	2	0	50	-0.121	0	0
30397	membrane disassembly	P	0	0	0	0	0	0	1	1	0	100	-0.121	0	0
262	mitochondrial chromosome	C	0	1	2	0	50	0	1	2	0	50	-0.121	0	0
4311	farnesyltranstransferase activity	F	0	0	0	0	0	0	1	1	0	100	-0.121	0	0
5220	inositol 1\,4\,5-triphosphate-sensitive calcium-release channel activity	F	0	1	1	0	100	0	1	1	0	100	-0.121	0	0
31071	cysteine desulfurase activity	F	0	1	1	0	100	0	1	1	0	100	-0.121	0	0
30317	sperm motility	P	0	1	2	0	50	0	1	2	0	50	-0.121	0	0
6939	smooth muscle contraction	P	0	1	2	0	50	0	1	2	0	50	-0.121	0	0
30688	nucleolar preribosome\, small subunit precursor	C	0	1	2	0	50	0	1	2	0	50	-0.121	0	0
46825	regulation of protein export from nucleus	P	0	0	0	0	0	0	1	1	0	100	-0.121	0	0
48047	mating behavior\, sex discrimination	P	0	1	8	0	12.5	0	1	8	0	12.5	-0.121	0	0
16543	male courtship behavior (sensu Insecta)\, orientation	P	0	1	6	0	16.6667	0	1	6	0	16.6667	-0.121	0	0
8472	metallocarboxypeptidase D activity	F	0	1	2	0	50	0	1	2	0	50	-0.121	0	0
4237	membrane dipeptidase activity	F	0	1	5	0	20	0	1	5	0	20	-0.121	0	0
16539	intein-mediated protein splicing	P	0	1	1	0	100	0	1	1	0	100	-0.121	0	0
3922	GMP synthase (glutamine-hydrolyzing) activity	F	0	1	2	0	50	0	1	2	0	50	-0.121	0	0
224	peptide-N4-(N-acetyl-beta-glucosaminyl)asparagine amidase activity	F	0	1	3	0	33.3333	0	1	3	0	33.3333	-0.121	0	0
51081	nuclear envelope disassembly	P	0	0	0	0	0	0	1	1	0	100	-0.121	0	0
16531	copper chaperone activity	F	0	1	1	0	100	0	1	1	0	100	-0.121	0	0
3827	alpha-1\,3-mannosylglycoprotein 2-beta-N-acetylglucosaminyltransferase activity	F	0	1	2	0	50	0	1	2	0	50	-0.121	0	0
51076	Gram-positive bacterial binding	F	0	1	2	0	50	0	1	2	0	50	-0.121	0	0
6964	anti-Gram-negative bacterial polypeptide induction	P	0	1	2	0	50	0	1	2	0	50	-0.121	0	0
17165	dipeptidase E activity	F	0	1	2	0	50	0	1	2	0	50	-0.121	0	0
8368	Gram-negative bacterial binding	F	0	1	3	0	33.3333	0	1	3	0	33.3333	-0.121	0	0
4084	branched-chain-amino-acid transaminase activity	F	0	1	1	0	100	0	1	1	0	100	-0.121	0	0
8476	protein-tyrosine sulfotransferase activity	F	0	1	2	0	50	0	1	2	0	50	-0.121	0	0
6980	redox signal response	P	0	1	1	0	100	0	1	1	0	100	-0.121	0	0
35318	wing hair outgrowth	P	0	1	6	0	16.6667	0	1	6	0	16.6667	-0.121	0	0
3952	NAD+ synthase (glutamine-hydrolyzing) activity	F	0	1	2	0	50	0	1	2	0	50	-0.121	0	0
4484	mRNA guanylyltransferase activity	F	0	1	2	0	50	0	1	2	0	50	-0.121	0	0
4838	tyrosine transaminase activity	F	0	1	1	0	100	0	1	1	0	100	-0.121	0	0
5097	Rab GTPase activator activity	F	0	1	1	0	100	0	1	1	0	100	-0.121	0	0
5758	mitochondrial intermembrane space	C	0	1	2	0	50	0	1	2	0	50	-0.121	0	0
4133	glycogen debranching enzyme activity	F	0	0	0	0	0	0	1	4	0	25	-0.121	0	0
8508	bile acid\:sodium symporter activity	F	0	1	3	0	33.3333	0	1	3	0	33.3333	-0.121	0	0
6589	octopamine biosynthesis	P	0	1	2	0	50	0	1	2	0	50	-0.121	0	0
4363	glutathione synthase activity	F	0	1	5	0	20	0	1	5	0	20	-0.121	0	0
6427	histidyl-tRNA aminoacylation	P	0	1	2	0	50	0	1	2	0	50	-0.121	0	0
4821	histidine-tRNA ligase activity	F	0	1	2	0	50	0	1	2	0	50	-0.121	0	0
5031	tumor necrosis factor receptor activity	F	0	1	2	0	50	0	1	2	0	50	-0.121	0	0
5262	calcium channel activity	F	0	1	18	0	5.55556	0	1	29	0	3.44828	-0.121	0	0
8095	inositol-1\,4\,5-triphosphate receptor activity	F	0	1	1	0	100	0	1	1	0	100	-0.121	0	0
1664	G-protein-coupled receptor binding	F	0	1	1	0	100	0	1	4	0	25	-0.121	0	0
5814	centriole	C	0	1	2	0	50	0	1	2	0	50	-0.121	0	0
5932	basal body	C	0	1	2	0	50	0	1	2	0	50	-0.121	0	0
51323	metaphase	P	0	0	0	0	0	0	1	1	0	100	-0.121	0	0
35320	wing hair site selection	P	0	1	2	0	50	0	1	2	0	50	-0.121	0	0
7436	larval salivary gland morphogenesis	P	0	1	2	0	50	0	1	2	0	50	-0.121	0	0
16218	polyketide synthase activity	F	0	1	4	0	25	0	1	4	0	25	-0.121	0	0
18009	N-terminal peptidyl-L-cysteine N-palmitoylation	P	0	1	1	0	100	0	1	1	0	100	-0.121	0	0
50817	coagulation	P	0	0	0	0	0	0	1	3	0	33.3333	-0.121	0	0
40016	embryonic cleavage	P	0	1	3	0	33.3333	0	1	3	0	33.3333	-0.121	0	0
6686	sphingomyelin biosynthesis	P	0	1	1	0	100	0	1	1	0	100	-0.121	0	0
45900	negative regulation of translational elongation	P	0	1	1	0	100	0	1	1	0	100	-0.121	0	0
50983	spermidine catabolism to deoxyhypusine\, using deoxyhypusine synthase	P	0	1	1	0	100	0	1	1	0	100	-0.121	0	0
8612	hypusine biosynthesis from peptidyl-lysine	P	0	1	1	0	100	0	1	1	0	100	-0.121	0	0
16409	palmitoyltransferase activity	F	0	0	0	0	0	0	1	2	0	50	-0.121	0	0
5385	zinc ion transporter activity	F	0	1	1	0	100	0	1	1	0	100	-0.121	0	0
6829	zinc ion transport	P	0	1	1	0	100	0	1	1	0	100	-0.121	0	0
16978	lipoate-protein ligase B activity	F	0	1	3	0	33.3333	0	1	3	0	33.3333	-0.121	0	0
42656	JUN kinase kinase kinase kinase activity	F	0	1	6	0	16.6667	0	1	6	0	16.6667	-0.121	0	0
8486	diphosphoinositol-polyphosphate diphosphatase activity	F	0	1	1	0	100	0	1	1	0	100	-0.121	0	0
185	activation of MAPKKK activity	P	0	1	6	0	16.6667	0	1	6	0	16.6667	-0.121	0	0
19008	molybdopterin synthase complex	C	0	1	6	0	16.6667	0	1	6	0	16.6667	-0.121	0	0
4489	methylenetetrahydrofolate reductase (NADPH) activity	F	0	1	1	0	100	0	1	1	0	100	-0.121	0	0
16544	male courtship behavior (sensu Insecta)\, tapping	P	0	1	1	0	100	0	1	1	0	100	-0.121	0	0
45	autophagic vacuole formation	P	0	1	1	0	100	0	1	1	0	100	-0.121	0	0
4655	porphobilinogen synthase activity	F	0	1	1	0	100	0	1	1	0	100	-0.121	0	0
35237	corazonin receptor activity	F	0	1	3	0	33.3333	0	1	3	0	33.3333	-0.121	0	0
6481	C-terminal protein amino acid methylation	P	0	1	1	0	100	0	1	1	0	100	-0.121	0	0
4671	protein-S-isoprenylcysteine O-methyltransferase activity	F	0	1	1	0	100	0	1	1	0	100	-0.121	0	0
16416	O-palmitoyltransferase activity	F	0	0	0	0	0	0	1	2	0	50	-0.121	0	0
18987	osmoregulation	P	0	1	1	0	100	0	1	1	0	100	-0.121	0	0
4501	ecdysone 20-monooxygenase activity	F	0	1	1	0	100	0	1	1	0	100	-0.121	0	0
6545	glycine biosynthesis	P	0	1	1	0	100	0	1	1	0	100	-0.121	0	0
35170	lymph gland crystal cell differentiation	P	0	1	10	0	10	0	1	10	0	10	-0.121	0	0
6431	methionyl-tRNA aminoacylation	P	0	1	3	0	33.3333	0	1	3	0	33.3333	-0.121	0	0
4573	mannosyl-oligosaccharide glucosidase activity	F	0	1	2	0	50	0	1	2	0	50	-0.121	0	0
7386	compartment specification	P	0	1	4	0	25	0	1	4	0	25	-0.121	0	0
5113	patched binding	F	0	1	1	0	100	0	1	1	0	100	-0.121	0	0
4853	uroporphyrinogen decarboxylase activity	F	0	1	2	0	50	0	1	2	0	50	-0.121	0	0
5164	tumor necrosis factor receptor binding	F	0	1	4	0	25	0	1	4	0	25	-0.121	0	0
8280	cohesin core heterodimer	C	0	1	1	0	100	0	1	1	0	100	-0.121	0	0
4995	tachykinin receptor activity	F	0	1	2	0	50	0	1	2	0	50	-0.121	0	0
1711	endodermal cell fate commitment	P	0	0	0	0	0	0	1	1	0	100	-0.121	0	0
76	DNA replication checkpoint	P	0	1	1	0	100	0	1	1	0	100	-0.121	0	0
4971	alpha-amino-3-hydroxy-5-methyl-4-isoxazole propionate selective glutamate receptor activity	F	0	1	3	0	33.3333	0	1	3	0	33.3333	-0.121	0	0
48019	receptor antagonist activity	F	0	1	1	0	100	0	1	1	0	100	-0.121	0	0
7599	hemostasis	P	0	0	4	0	0	0	1	7	0	14.2857	-0.121	0	0
8349	MAP kinase kinase kinase kinase activity	F	0	1	6	0	16.6667	0	1	6	0	16.6667	-0.121	0	0
4825	methionine-tRNA ligase activity	F	0	1	3	0	33.3333	0	1	3	0	33.3333	-0.121	0	0
5119	smoothened binding	F	0	1	5	0	20	0	1	5	0	20	-0.121	0	0
4652	polynucleotide adenylyltransferase activity	F	0	1	4	0	25	0	1	4	0	25	-0.121	0	0
5021	vascular endothelial growth factor receptor activity	F	0	1	37	0	2.7027	0	1	37	0	2.7027	-0.121	0	0
8120	ceramide glucosyltransferase activity	F	0	1	1	0	100	0	1	1	0	100	-0.121	0	0
16712	oxidoreductase activity\, acting on paired donors\, with incorporation or reduction of molecular oxygen\, reduced flavin or flavoprotein as one donor\, and incorporation of one atom of oxygen	F	0	1	1	0	100	0	1	4	0	25	-0.121	0	0
4751	ribose-5-phosphate isomerase activity	F	0	1	1	0	100	0	1	1	0	100	-0.121	0	0
9052	pentose-phosphate shunt\, non-oxidative branch	P	0	1	1	0	100	0	1	1	0	100	-0.121	0	0
35001	dorsal trunk growth	P	0	1	4	0	25	0	1	4	0	25	-0.121	0	0
35038	female pronucleus formation	P	0	1	2	0	50	0	1	2	0	50	-0.121	0	0
19233	sensory perception of pain	P	0	1	1	0	100	0	1	1	0	100	-0.121	0	0
50965	detection of temperature stimulus during sensory perception of pain	P	0	1	1	0	100	0	1	1	0	100	-0.121	0	0
50966	detection of mechanical stimulus during sensory perception of pain	P	0	1	1	0	100	0	1	1	0	100	-0.121	0	0
35013	myosuppressin receptor activity	F	0	1	6	0	16.6667	0	1	6	0	16.6667	-0.121	0	0
5852	eukaryotic translation initiation factor 3 complex	C	0	1	2	0	50	0	1	2	0	50	-0.121	0	0
16189	synaptic vesicle to endosome fusion	P	0	1	1	0	100	0	1	1	0	100	-0.121	0	0
8210	estrogen metabolism	P	0	1	2	0	50	0	1	2	0	50	-0.121	0	0
16229	steroid dehydrogenase activity	F	0	1	2	0	50	0	1	3	0	33.3333	-0.121	0	0
18454	acetoacetyl-CoA reductase activity	F	0	1	2	0	50	0	1	2	0	50	-0.121	0	0
47022	7-beta-hydroxysteroid dehydrogenase (NADP+) activity	F	0	1	2	0	50	0	1	2	0	50	-0.121	0	0
47035	3-alpha(17-beta)-hydroxysteroid dehydrogenase (NAD+) activity	F	0	1	2	0	50	0	1	2	0	50	-0.121	0	0
50327	testosterone 17-beta-dehydrogenase activity	F	0	1	2	0	50	0	1	2	0	50	-0.121	0	0
4406	H3/H4 histone acetyltransferase activity	F	0	1	1	0	100	0	1	1	0	100	-0.121	0	0
8262	importin-alpha export receptor activity	F	0	1	1	0	100	0	1	1	0	100	-0.121	0	0
19136	deoxynucleoside kinase activity	F	0	1	2	0	50	0	1	2	0	50	-0.121	0	0
4524	ribonuclease H1 activity	F	0	1	3	0	33.3333	0	1	3	0	33.3333	-0.121	0	0
72	M phase specific microtubule process	P	0	1	1	0	100	0	1	1	0	100	-0.121	0	0
8592	regulation of Toll signaling pathway	P	0	1	2	0	50	0	1	14	0	7.14286	-0.121	0	0
1509	legumain activity	F	0	1	2	0	50	0	1	2	0	50	-0.121	0	0
3857	3-hydroxyacyl-CoA dehydrogenase activity	F	0	1	2	0	50	0	1	2	0	50	-0.121	0	0
16010	dystrophin-associated glycoprotein complex	C	0	1	2	0	50	0	1	7	0	14.2857	-0.121	0	0
30301	cholesterol transport	P	0	1	3	0	33.3333	0	1	3	0	33.3333	-0.121	0	0
8124	4-alpha-hydroxytetrahydrobiopterin dehydratase activity	F	0	1	1	0	100	0	1	1	0	100	-0.121	0	0
5769	early endosome	C	0	1	1	0	100	0	1	1	0	100	-0.121	0	0
3908	methylated-DNA-[protein]-cysteine S-methyltransferase activity	F	0	1	1	0	100	0	1	1	0	100	-0.121	0	0
6231	dTMP biosynthesis	P	0	1	2	0	50	0	1	2	0	50	-0.121	0	0
4799	thymidylate synthase activity	F	0	1	2	0	50	0	1	2	0	50	-0.121	0	0
3756	protein disulfide isomerase activity	F	0	1	5	0	20	0	1	5	0	20	-0.121	0	0
47710	bis(5??-adenosyl)-triphosphatase activity	F	0	1	1	0	100	0	1	1	0	100	-0.121	0	0
15789	UDP-N-acetylgalactosamine transport	P	0	1	2	0	50	0	1	2	0	50	-0.121	0	0
15782	CMP-sialic acid transport	P	0	1	2	0	50	0	1	2	0	50	-0.121	0	0
5009	insulin receptor activity	F	0	1	1	0	100	0	1	1	0	100	-0.121	0	0
30011	maintenance of cell polarity	P	0	0	0	0	0	0	1	1	0	100	-0.121	0	0
45572	positive regulation of imaginal disc growth	P	0	1	1	0	100	0	1	1	0	100	-0.121	0	0
16844	strictosidine synthase activity	F	0	1	11	0	9.09091	0	1	11	0	9.09091	-0.121	0	0
8013	beta-catenin binding	F	0	1	2	0	50	0	1	2	0	50	-0.121	0	0
48126	establishment of oocyte nucleus localization during oocyte axis determination (sensu Insecta)	P	0	1	3	0	33.3333	0	1	3	0	33.3333	-0.121	0	0
48142	cystoblast division (sensu Insecta)	P	0	1	3	0	33.3333	0	1	3	0	33.3333	-0.121	0	0
30424	axon	C	0	1	5	0	20	0	1	5	0	20	-0.121	0	0
43143	translational machinery localization	P	0	1	3	0	33.3333	0	1	3	0	33.3333	-0.121	0	0
30425	dendrite	C	0	1	6	0	16.6667	0	1	6	0	16.6667	-0.121	0	0
6301	postreplication repair	P	0	1	1	0	100	0	1	1	0	100	-0.121	0	0
6970	response to osmotic stress	P	0	1	1	0	100	0	1	1	0	100	-0.121	0	0
8348	attenuation of antimicrobial humoral response	P	0	1	1	0	100	0	1	1	0	100	-0.121	0	0
8312	7S RNA binding	F	0	1	1	0	100	0	1	1	0	100	-0.121	0	0
731	DNA synthesis during DNA repair	P	0	1	2	0	50	0	1	2	0	50	-0.121	0	0
8209	androgen metabolism	P	0	1	2	0	50	0	1	2	0	50	-0.121	0	0
9304	tRNA transcription	P	0	0	0	0	0	0	1	1	0	100	-0.121	0	0
4303	estradiol 17-beta-dehydrogenase activity	F	0	1	2	0	50	0	1	2	0	50	-0.121	0	0
50764	regulation of phagocytosis	P	0	1	2	0	50	0	1	2	0	50	-0.121	0	0
6911	phagocytosis\, engulfment	P	0	1	4	0	25	0	1	4	0	25	-0.121	0	0
42116	macrophage activation	P	0	1	2	0	50	0	1	2	0	50	-0.121	0	0
35076	ecdysone receptor-mediated signaling pathway	P	0	1	3	0	33.3333	0	1	3	0	33.3333	-0.121	0	0
4427	inorganic diphosphatase activity	F	0	1	1	0	100	0	1	1	0	100	-0.121	0	0
4719	protein-L-isoaspartate (D-aspartate) O-methyltransferase activity	F	0	1	1	0	100	0	1	1	0	100	-0.121	0	0
17068	glutamyl-tRNA(Gln) amidotransferase activity	F	0	1	5	0	20	0	1	5	0	20	-0.121	0	0
6450	regulation of translational fidelity	P	0	1	3	0	33.3333	0	1	3	0	33.3333	-0.121	0	0
42304	regulation of fatty acid biosynthesis	P	0	1	2	0	50	0	1	2	0	50	-0.121	0	0
9301	snRNA transcription	P	0	0	0	0	0	0	1	1	0	100	-0.121	0	0
40037	negative regulation of fibroblast growth factor receptor signaling pathway	P	0	1	2	0	50	0	1	2	0	50	-0.121	0	0
15757	galactose transport	P	0	1	2	0	50	0	1	2	0	50	-0.121	0	0
4711	ribosomal protein S6 kinase activity	F	0	1	3	0	33.3333	0	1	3	0	33.3333	-0.121	0	0
3933	GTP cyclohydrolase activity	F	0	0	0	0	0	0	1	8	0	12.5	-0.121	0	0
5463	UDP-N-acetylgalactosamine transporter activity	F	0	1	2	0	50	0	1	2	0	50	-0.121	0	0
9234	menaquinone biosynthesis	P	0	1	1	0	100	0	1	1	0	100	-0.121	0	0
6309	DNA fragmentation during apoptosis	P	0	1	2	0	50	0	1	2	0	50	-0.121	0	0
8627	induction of apoptosis by ionic changes	P	0	1	2	0	50	0	1	2	0	50	-0.121	0	0
5958	DNA-dependent protein kinase complex	C	0	1	4	0	25	0	1	4	0	25	-0.121	0	0
46146	tetrahydrobiopterin metabolism	P	0	0	0	0	0	0	1	7	0	14.2857	-0.121	0	0
6809	nitric oxide biosynthesis	P	0	1	7	0	14.2857	0	1	7	0	14.2857	-0.121	0	0
4517	nitric-oxide synthase activity	F	0	1	7	0	14.2857	0	1	7	0	14.2857	-0.121	0	0
46958	nonassociative learning	P	0	1	6	0	16.6667	0	1	6	0	16.6667	-0.121	0	0
8098	5S rRNA primary transcript binding	F	0	1	2	0	50	0	1	2	0	50	-0.121	0	0
4115	cAMP-specific phosphodiesterase activity	F	0	1	6	0	16.6667	0	1	6	0	16.6667	-0.121	0	0
5042	netrin receptor activity	F	0	1	4	0	25	0	1	4	0	25	-0.121	0	0
300	peripheral to membrane of membrane fraction	C	0	1	3	0	33.3333	0	1	3	0	33.3333	-0.121	0	0
30296	protein tyrosine kinase activator activity	F	0	1	2	0	50	0	1	2	0	50	-0.121	0	0
3950	NAD+ ADP-ribosyltransferase activity	F	0	1	4	0	25	0	1	4	0	25	-0.121	0	0
4108	citrate (Si)-synthase activity	F	0	1	3	0	33.3333	0	1	3	0	33.3333	-0.121	0	0
36	acyl carrier activity	F	0	1	1	0	100	0	1	1	0	100	-0.121	0	0
45217	intercellular junction maintenance	P	0	1	3	0	33.3333	0	1	4	0	25	-0.121	0	0
30139	endocytic vesicle	C	0	1	5	0	20	0	1	5	0	20	-0.121	0	0
30048	actin filament-based movement	P	0	1	3	0	33.3333	0	1	3	0	33.3333	-0.121	0	0
146	microfilament motor activity	F	0	1	4	0	25	0	1	4	0	25	-0.121	0	0
6264	mitochondrial DNA replication	P	0	1	2	0	50	0	1	2	0	50	-0.121	0	0
4396	hexokinase activity	F	0	1	13	0	7.69231	0	1	13	0	7.69231	-0.121	0	0
8523	sodium-dependent multivitamin transporter activity	F	0	1	2	0	50	0	1	2	0	50	-0.121	0	0
51180	vitamin transport	P	0	1	2	0	50	0	1	2	0	50	-0.121	0	0
17057	6-phosphogluconolactonase activity	F	0	1	2	0	50	0	1	2	0	50	-0.121	0	0
2	mitochondrial genome maintenance	P	0	1	2	0	50	0	1	2	0	50	-0.121	0	0
1582	detection of chemical stimulus during sensory perception of sweet taste	P	0	1	3	0	33.3333	0	1	3	0	33.3333	-0.121	0	0
40015	negative regulation of body size	P	0	1	11	0	9.09091	0	1	11	0	9.09091	-0.121	0	0
5460	UDP-glucose transporter activity	F	0	1	1	0	100	0	1	1	0	100	-0.121	0	0
5899	insulin receptor complex	C	0	1	1	0	100	0	1	1	0	100	-0.121	0	0
4896	hematopoietin/interferon-class (D200-domain) cytokine receptor activity	F	0	1	2	0	50	0	1	2	0	50	-0.121	0	0
4383	guanylate cyclase activity	F	0	1	12	0	8.33333	0	1	12	0	8.33333	-0.121	0	0
7628	adult walking behavior	P	0	1	10	0	10	0	1	10	0	10	-0.121	0	0
7462	R1/R6 cell fate commitment	P	0	1	3	0	33.3333	0	1	3	0	33.3333	-0.121	0	0
45315	positive regulation of eye photoreceptor development (sensu Endopterygota)	P	0	1	1	0	100	0	1	1	0	100	-0.121	0	0
8533	astacin activity	F	0	1	28	0	3.57143	0	1	28	0	3.57143	-0.121	0	0
5672	transcription factor TFIIA complex	C	0	1	3	0	33.3333	0	1	3	0	33.3333	-0.121	0	0
5003	ephrin receptor activity	F	0	1	9	0	11.1111	0	1	9	0	11.1111	-0.121	0	0
7185	transmembrane receptor protein tyrosine phosphatase signaling pathway	P	0	1	5	0	20	0	1	5	0	20	-0.121	0	0
8366	nerve ensheathment	P	0	1	2	0	50	0	1	2	0	50	-0.121	0	0
1671	ATPase stimulator activity	F	0	1	1	0	100	0	1	1	0	100	-0.121	0	0
5088	Ras guanyl-nucleotide exchange factor activity	F	0	1	3	0	33.3333	0	1	3	0	33.3333	-0.121	0	0
5456	CMP-sialic acid transporter activity	F	0	1	2	0	50	0	1	2	0	50	-0.121	0	0
3891	delta DNA polymerase activity	F	0	1	1	0	100	0	1	1	0	100	-0.121	0	0
46856	phosphoinositide dephosphorylation	P	0	1	7	0	14.2857	0	1	7	0	14.2857	-0.121	0	0
16314	phosphatidylinositol-3\,4\,5-trisphosphate 3-phosphatase activity	F	0	1	7	0	14.2857	0	1	7	0	14.2857	-0.121	0	0
35090	maintenance of apical/basal cell polarity	P	0	0	0	0	0	0	1	1	0	100	-0.121	0	0
31231	intrinsic to peroxisomal membrane	C	0	0	0	0	0	0	1	1	0	100	-0.121	0	0
5313	L-glutamate transporter activity	F	0	1	2	0	50	0	1	2	0	50	-0.121	0	0
17153	sodium\:dicarboxylate symporter activity	F	0	1	5	0	20	0	1	5	0	20	-0.121	0	0
4055	argininosuccinate synthase activity	F	0	1	1	0	100	0	1	1	0	100	-0.121	0	0
50	urea cycle	P	0	1	1	0	100	0	1	1	0	100	-0.121	0	0
42308	negative regulation of protein import into nucleus	P	0	1	2	0	50	0	1	6	0	16.6667	-0.121	0	0
3841	1-acylglycerol-3-phosphate O-acyltransferase activity	F	0	1	3	0	33.3333	0	1	3	0	33.3333	-0.121	0	0
17148	negative regulation of protein biosynthesis	P	0	1	2	0	50	0	1	2	0	50	-0.121	0	0
3785	actin monomer binding	F	0	1	2	0	50	0	1	2	0	50	-0.121	0	0
3727	single-stranded RNA binding	F	0	0	0	0	0	0	1	1	0	100	-0.121	0	0
30540	female genitalia morphogenesis	P	0	1	1	0	100	0	1	3	0	33.3333	-0.121	0	0
45496	male analia morphogenesis (sensu Endopterygota)	P	0	1	2	0	50	0	1	2	0	50	-0.121	0	0
45497	female analia morphogenesis (sensu Endopterygota)	P	0	1	2	0	50	0	1	2	0	50	-0.121	0	0
4613	phosphoenolpyruvate carboxykinase (GTP) activity	F	0	1	3	0	33.3333	0	1	3	0	33.3333	-0.121	0	0
3980	UDP-glucose\:glycoprotein glucosyltransferase activity	F	0	1	2	0	50	0	1	2	0	50	-0.121	0	0
4360	glutamine-fructose-6-phosphate transaminase (isomerizing) activity	F	0	1	3	0	33.3333	0	1	3	0	33.3333	-0.121	0	0
46662	regulation of oviposition	P	0	1	5	0	20	0	1	5	0	20	-0.121	0	0
4555	alpha\,alpha-trehalase activity	F	0	1	9	0	11.1111	0	1	9	0	11.1111	-0.121	0	0
5991	trehalose metabolism	P	0	1	9	0	11.1111	0	1	12	0	8.33333	-0.121	0	0
46658	anchored to plasma membrane	C	0	1	2	0	50	0	1	2	0	50	-0.121	0	0
4347	glucose-6-phosphate isomerase activity	F	0	1	1	0	100	0	1	1	0	100	-0.121	0	0
19028	viral capsid	C	0	1	9	0	11.1111	0	1	9	0	11.1111	-0.121	0	0
7621	negative regulation of female receptivity	P	0	1	3	0	33.3333	0	1	8	0	12.5	-0.121	0	0
4504	peptidylglycine monooxygenase activity	F	0	1	11	0	9.09091	0	1	11	0	9.09091	-0.121	0	0
6685	sphingomyelin catabolism	P	0	1	6	0	16.6667	0	1	6	0	16.6667	-0.121	0	0
30432	peristalsis	P	0	1	1	0	100	0	1	1	0	100	-0.121	0	0
42787	protein ubiquitination during ubiquitin-dependent protein catabolism	P	0	1	1	0	100	0	1	1	0	100	-0.121	0	0
1719	negative regulation of caspase activity	P	0	1	1	0	100	0	1	1	0	100	-0.121	0	0
6513	protein monoubiquitination	P	0	1	1	0	100	0	1	1	0	100	-0.121	0	0
7289	spermatid nuclear differentiation	P	0	1	1	0	100	0	1	1	0	100	-0.121	0	0
6718	juvenile hormone biosynthesis	P	0	1	2	0	50	0	1	4	0	25	-0.121	0	0
48072	eye pigmentation (sensu Endopterygota)	P	0	1	4	0	25	0	1	4	0	25	-0.121	0	0
45434	negative regulation of female receptivity\, post-mating	P	0	1	8	0	12.5	0	1	8	0	12.5	-0.121	0	0
48042	regulation of oviposition\, post-mating	P	0	1	3	0	33.3333	0	1	3	0	33.3333	-0.121	0	0
6890	retrograde transport\, Golgi to ER	P	0	1	2	0	50	0	1	2	0	50	-0.121	0	0
9086	methionine biosynthesis	P	0	1	2	0	50	0	1	2	0	50	-0.121	0	0
45297	post-mating behavior	P	0	1	10	0	10	0	1	16	0	6.25	-0.121	0	0
10000	negative regulation of cone cell fate specification (sensu Endopterygota)	P	0	1	2	0	50	0	1	2	0	50	-0.121	0	0
30433	ER-associated protein catabolism	P	0	1	1	0	100	0	1	1	0	100	-0.121	0	0
5104	fibroblast growth factor receptor binding	F	0	1	3	0	33.3333	0	1	3	0	33.3333	-0.121	0	0
17171	serine hydrolase activity	F	0	1	1	0	100	0	1	1	0	100	-0.121	0	0
16142	O-glycoside catabolism	P	0	1	2	0	50	0	1	2	0	50	-0.121	0	0
6027	glycosaminoglycan catabolism	P	0	1	2	0	50	0	1	2	0	50	-0.121	0	0
4560	alpha-L-fucosidase activity	F	0	1	2	0	50	0	1	2	0	50	-0.121	0	0
31348	negative regulation of defense response	P	0	0	0	0	0	0	1	1	0	100	-0.121	0	0
43026	regulation of caspase activity	P	0	1	1	0	100	0	1	1	0	100	-0.121	0	0
35007	regulation of melanization defense response	P	0	0	0	0	0	0	1	1	0	100	-0.121	0	0
5811	lipid particle	C	0	1	2	0	50	0	1	2	0	50	-0.121	0	0
19915	sequestering of lipid	P	0	1	2	0	50	0	1	2	0	50	-0.121	0	0
8462	endopeptidase Clp activity	F	0	1	1	0	100	0	1	1	0	100	-0.121	0	0
4611	phosphoenolpyruvate carboxykinase activity	F	0	1	4	0	25	0	1	4	0	25	-0.121	0	0
19682	glyceraldehyde-3-phosphate metabolism	P	0	1	1	0	100	0	1	1	0	100	-0.121	0	0
3840	gamma-glutamyltransferase activity	F	0	1	6	0	16.6667	0	1	6	0	16.6667	-0.121	0	0
46835	carbohydrate phosphorylation	P	0	1	1	0	100	0	1	1	0	100	-0.121	0	0
4335	galactokinase activity	F	0	1	1	0	100	0	1	1	0	100	-0.121	0	0
35074	pupation	P	0	1	3	0	33.3333	0	1	3	0	33.3333	-0.121	0	0
7296	vitellogenesis	P	0	1	2	0	50	0	1	2	0	50	-0.121	0	0
3904	deoxyribodipyrimidine photo-lyase activity	F	0	1	5	0	20	0	1	5	0	20	-0.121	0	0
5159	insulin-like growth factor receptor binding	F	0	1	2	0	50	0	1	2	0	50	-0.121	0	0
4819	glutamine-tRNA ligase activity	F	0	1	1	0	100	0	1	1	0	100	-0.121	0	0
8424	glycoprotein 6-alpha-L-fucosyltransferase activity	F	0	1	1	0	100	0	1	1	0	100	-0.121	0	0
3872	6-phosphofructokinase activity	F	0	1	1	0	100	0	1	1	0	100	-0.121	0	0
5945	6-phosphofructokinase complex	C	0	1	1	0	100	0	1	1	0	100	-0.121	0	0
4618	phosphoglycerate kinase activity	F	0	1	3	0	33.3333	0	1	3	0	33.3333	-0.121	0	0
105	histidine biosynthesis	P	0	1	2	0	50	0	1	2	0	50	-0.121	0	0
4807	triose-phosphate isomerase activity	F	0	1	1	0	100	0	1	1	0	100	-0.121	0	0
916	cytokinesis\, contractile ring contraction	P	0	1	3	0	33.3333	0	1	3	0	33.3333	-0.121	0	0
4488	methylenetetrahydrofolate dehydrogenase (NADP+) activity	F	0	1	2	0	50	0	1	2	0	50	-0.121	0	0
5827	polar microtubule	C	0	1	4	0	25	0	1	4	0	25	-0.121	0	0
8240	tripeptidyl-peptidase activity	F	0	0	0	0	0	0	1	1	0	100	-0.121	0	0
51259	protein oligomerization	P	0	1	1	0	100	0	1	2	0	50	-0.121	0	0
8176	tRNA (guanine-N7-)-methyltransferase activity	F	0	1	1	0	100	0	1	1	0	100	-0.121	0	0
45252	oxoglutarate dehydrogenase complex	C	0	1	1	0	100	0	1	1	0	100	-0.121	0	0
4149	dihydrolipoyllysine-residue succinyltransferase activity	F	0	1	1	0	100	0	1	1	0	100	-0.121	0	0
4642	phosphoribosylformylglycinamidine synthase activity	F	0	1	2	0	50	0	1	2	0	50	-0.121	0	0
5767	secondary lysosome	C	0	1	1	0	100	0	1	1	0	100	-0.121	0	0
17061	S-methyl-5-thioadenosine phosphorylase activity	F	0	1	1	0	100	0	1	1	0	100	-0.121	0	0
7313	maternal determination of dorsal/ventral axis\, oocyte\, soma encoded	P	0	1	3	0	33.3333	0	1	3	0	33.3333	-0.121	0	0
7029	ER organization and biogenesis	P	0	1	4	0	25	0	1	4	0	25	-0.121	0	0
5427	proton-dependent oligopeptide transporter activity	F	0	1	3	0	33.3333	0	1	3	0	33.3333	-0.121	0	0
774	adenyl-nucleotide exchange factor activity	F	0	1	1	0	100	0	1	1	0	100	-0.121	0	0
15988	energy coupled proton transport\, against electrochemical gradient	P	0	1	2	0	50	0	1	2	0	50	-0.121	0	0
43148	mitotic spindle stabilization	P	0	1	3	0	33.3333	0	1	3	0	33.3333	-0.121	0	0
51233	spindle midzone	C	0	1	3	0	33.3333	0	1	3	0	33.3333	-0.121	0	0
42356	GDP-4-dehydro-D-rhamnose reductase activity	F	0	1	1	0	100	0	1	1	0	100	-0.121	0	0
50577	GDP-L-fucose synthase activity	F	0	1	1	0	100	0	1	1	0	100	-0.121	0	0
6233	dTDP biosynthesis	P	0	1	3	0	33.3333	0	1	3	0	33.3333	-0.121	0	0
4798	thymidylate kinase activity	F	0	1	3	0	33.3333	0	1	3	0	33.3333	-0.121	0	0
6235	dTTP biosynthesis	P	0	1	3	0	33.3333	0	1	3	0	33.3333	-0.121	0	0
15032	storage protein import into fat body	P	0	1	1	0	100	0	1	1	0	100	-0.121	0	0
9231	riboflavin biosynthesis	P	0	1	1	0	100	0	1	1	0	100	-0.121	0	0
8531	riboflavin kinase activity	F	0	1	1	0	100	0	1	1	0	100	-0.121	0	0
7553	regulation of ecdysteroid metabolism	P	0	1	4	0	25	0	1	4	0	25	-0.121	0	0
4467	long-chain-fatty-acid-CoA ligase activity	F	0	1	1	0	100	0	1	1	0	100	-0.121	0	0
712	resolution of meiotic joint molecules as recombinants	P	0	1	7	0	14.2857	0	1	7	0	14.2857	-0.121	0	0
15997	ubiquinone biosynthesis monooxygenase activity	F	0	1	1	0	100	0	1	1	0	100	-0.121	0	0
42	protein targeting to Golgi	P	0	1	2	0	50	0	1	2	0	50	-0.121	0	0
9637	response to blue light	P	0	1	2	0	50	0	1	2	0	50	-0.121	0	0
5641	nuclear membrane lumen	C	0	1	2	0	50	0	1	2	0	50	-0.121	0	0
7557	regulation of juvenile hormone biosynthesis	P	0	1	2	0	50	0	1	4	0	25	-0.121	0	0
17050	D-erythro-sphingosine kinase activity	F	0	1	2	0	50	0	1	2	0	50	-0.121	0	0
6003	fructose 2\,6-bisphosphate metabolism	P	0	1	2	0	50	0	1	2	0	50	-0.121	0	0
8635	caspase activation via cytochrome c	P	0	1	3	0	33.3333	0	1	3	0	33.3333	-0.121	0	0
8656	caspase activator activity	F	0	1	3	0	33.3333	0	1	3	0	33.3333	-0.121	0	0
18298	protein-chromophore linkage	P	0	1	8	0	12.5	0	1	8	0	12.5	-0.121	0	0
45143	homologous chromosome segregation	P	0	1	3	0	33.3333	0	1	3	0	33.3333	-0.121	0	0
50661	NADP binding	F	0	1	1	0	100	0	1	1	0	100	-0.121	0	0
9051	pentose-phosphate shunt\, oxidative branch	P	0	1	1	0	100	0	1	1	0	100	-0.121	0	0
15198	oligopeptide transporter activity	F	0	1	3	0	33.3333	0	1	3	0	33.3333	-0.121	0	0
16029	subrhabdomeral cisterna	C	0	1	2	0	50	0	1	2	0	50	-0.121	0	0
4329	formate-tetrahydrofolate ligase activity	F	0	1	2	0	50	0	1	2	0	50	-0.121	0	0
16560	protein import into peroxisome matrix\, docking	P	0	1	2	0	50	0	1	2	0	50	-0.121	0	0
8089	anterograde axon cargo transport	P	0	1	2	0	50	0	1	2	0	50	-0.121	0	0
5523	tropomyosin binding	F	0	1	5	0	20	0	1	5	0	20	-0.121	0	0
15718	monocarboxylic acid transport	P	0	0	0	0	0	0	1	4	0	25	-0.121	0	0
30617	transforming growth factor beta receptor\, inhibitory cytoplasmic mediator activity	F	0	1	3	0	33.3333	0	1	3	0	33.3333	-0.121	0	0
7593	cuticle tanning	P	0	1	5	0	20	0	1	9	0	11.1111	-0.121	0	0
48022	negative regulation of melanin biosynthesis	P	0	1	3	0	33.3333	0	1	3	0	33.3333	-0.121	0	0
3833	beta-alanyl-dopamine synthase activity	F	0	1	3	0	33.3333	0	1	3	0	33.3333	-0.121	0	0
42417	dopamine metabolism	P	0	1	3	0	33.3333	0	1	7	0	14.2857	-0.121	0	0
4105	choline-phosphate cytidylyltransferase activity	F	0	1	1	0	100	0	1	1	0	100	-0.121	0	0
8191	metalloendopeptidase inhibitor activity	F	0	1	1	0	100	0	1	1	0	100	-0.121	0	0
15930	glutamate synthase activity	F	0	1	3	0	33.3333	0	1	3	0	33.3333	-0.121	0	0
19521	D-gluconate metabolism	P	0	1	1	0	100	0	1	1	0	100	-0.121	0	0
30330	DNA damage response\, signal transduction by p53 class mediator	P	0	1	3	0	33.3333	0	1	3	0	33.3333	-0.121	0	0
4966	galanin receptor activity	F	0	1	4	0	25	0	1	4	0	25	-0.121	0	0
9229	thiamin diphosphate biosynthesis	P	0	1	1	0	100	0	1	1	0	100	-0.121	0	0
42768	ecdysteroid 2-hydroxylase activity	F	0	1	2	0	50	0	1	2	0	50	-0.121	0	0
4779	sulfate adenylyltransferase activity	F	0	0	0	0	0	0	1	4	0	25	-0.121	0	0
6791	sulfur utilization	P	0	0	0	0	0	0	1	7	0	14.2857	-0.121	0	0
19090	mitochondrial rRNA export from mitochondrion	P	0	1	1	0	100	0	1	1	0	100	-0.121	0	0
3998	acylphosphatase activity	F	0	1	6	0	16.6667	0	1	6	0	16.6667	-0.121	0	0
45298	tubulin	C	0	1	4	0	25	0	1	4	0	25	-0.121	0	0
4018	adenylosuccinate lyase activity	F	0	1	2	0	50	0	1	2	0	50	-0.121	0	0
42800	histone lysine N-methyltransferase activity (H3-K4 specific)	F	0	1	1	0	100	0	1	1	0	100	-0.121	0	0
138	Golgi trans cisterna	C	0	1	1	0	100	0	1	1	0	100	-0.121	0	0
42654	ecdysis-triggering hormone receptor activity	F	0	1	4	0	25	0	1	4	0	25	-0.121	0	0
4788	thiamin diphosphokinase activity	F	0	1	1	0	100	0	1	1	0	100	-0.121	0	0
42771	DNA damage response\, signal transduction by p53 class mediator resulting in induction of apoptosis	P	0	1	3	0	33.3333	0	1	3	0	33.3333	-0.121	0	0
5527	macrolide binding	F	0	0	0	0	0	0	1	1	0	100	-0.121	0	0
50431	transforming growth factor beta binding	F	0	1	7	0	14.2857	0	1	7	0	14.2857	-0.121	0	0
5242	inward rectifier potassium channel activity	F	0	1	8	0	12.5	0	1	8	0	12.5	-0.121	0	0
42070	maintenance of oocyte nucleus localization during oocyte axis determination	P	0	1	1	0	100	0	1	1	0	100	-0.121	0	0
16422	mRNA (2??-O-methyladenosine-N6-)-methyltransferase activity	F	0	1	1	0	100	0	1	1	0	100	-0.121	0	0
1510	RNA methylation	P	0	1	1	0	100	0	1	1	0	100	-0.121	0	0
7181	transforming growth factor beta receptor complex assembly	P	0	1	7	0	14.2857	0	1	7	0	14.2857	-0.121	0	0
5753	proton-transporting ATP synthase complex (sensu Eukaryota)	C	0	1	1	0	100	0	1	1	0	100	-0.121	0	0
46525	xylosylprotein 4-beta-galactosyltransferase activity	F	0	1	3	0	33.3333	0	1	3	0	33.3333	-0.121	0	0
48124	maternal determination of dorsal/ventral axis\, oocyte\, germ-line encoded (sensu Insecta)	P	0	1	3	0	33.3333	0	1	3	0	33.3333	-0.121	0	0
16032	viral life cycle	P	0	1	2	0	50	0	1	2	0	50	-0.121	0	0
17169	CDP-alcohol phosphatidyltransferase activity	F	0	1	1	0	100	0	1	1	0	100	-0.121	0	0
6515	misfolded or incompletely synthesized protein catabolism	P	0	1	1	0	100	0	1	1	0	100	-0.121	0	0
5626	insoluble fraction	C	0	1	2	0	50	0	1	2	0	50	-0.121	0	0
16984	ribulose-bisphosphate carboxylase activity	F	0	1	1	0	100	0	1	1	0	100	-0.121	0	0
45289	luciferin monooxygenase activity	F	0	1	1	0	100	0	1	1	0	100	-0.121	0	0
5457	GDP-fucose transporter activity	F	0	1	1	0	100	0	1	1	0	100	-0.121	0	0
15786	UDP-glucose transport	P	0	1	1	0	100	0	1	1	0	100	-0.121	0	0
15788	UDP-N-acetylglucosamine transport	P	0	1	1	0	100	0	1	1	0	100	-0.121	0	0
5462	UDP-N-acetylglucosamine transporter activity	F	0	1	1	0	100	0	1	1	0	100	-0.121	0	0
15787	UDP-glucuronic acid transport	P	0	1	1	0	100	0	1	1	0	100	-0.121	0	0
5458	GDP-mannose transporter activity	F	0	1	1	0	100	0	1	1	0	100	-0.121	0	0
4146	dihydrofolate reductase activity	F	0	1	1	0	100	0	1	1	0	100	-0.121	0	0
9573	ribulose bisphosphate carboxylase complex (sensu Magnoliophyta)	C	0	1	1	0	100	0	1	1	0	100	-0.121	0	0
8272	sulfate transport	P	0	1	1	0	100	0	1	1	0	100	-0.121	0	0
8271	sulfate porter activity	F	0	1	1	0	100	0	1	1	0	100	-0.121	0	0
8261	allatostatin receptor activity	F	0	1	7	0	14.2857	0	1	7	0	14.2857	-0.121	0	0
6772	thiamin metabolism	P	0	1	1	0	100	0	1	1	0	100	-0.121	0	0
1530	lipopolysaccharide binding	F	0	1	1	0	100	0	1	1	0	100	-0.121	0	0
45886	negative regulation of synaptic growth at neuromuscular junction	P	0	1	4	0	25	0	1	4	0	25	-0.121	0	0
4132	dCMP deaminase activity	F	0	1	2	0	50	0	1	2	0	50	-0.121	0	0
45839	negative regulation of mitosis	P	0	1	1	0	100	0	1	1	0	100	-0.121	0	0
16992	lipoate synthase activity	F	0	1	2	0	50	0	1	2	0	50	-0.121	0	0
6659	phosphatidylserine biosynthesis	P	0	1	1	0	100	0	1	1	0	100	-0.121	0	0
15977	carbon utilization by fixation of carbon dioxide	P	0	1	1	0	100	0	1	1	0	100	-0.121	0	0
4430	1-phosphatidylinositol 4-kinase activity	F	0	1	3	0	33.3333	0	1	3	0	33.3333	-0.121	0	0
31151	histone lysine N-methyltransferase activity (H3-K79 specific)	F	0	1	1	0	100	0	1	1	0	100	-0.121	0	0
16406	carnitine O-acyltransferase activity	F	0	0	0	0	0	0	1	2	0	50	-0.121	0	0
6488	dolichol-linked oligosaccharide biosynthesis	P	0	1	1	0	100	0	1	1	0	100	-0.121	0	0
9	alpha-1\,6-mannosyltransferase activity	F	0	1	1	0	100	0	1	1	0	100	-0.121	0	0
4584	dolichyl-phosphate-mannose-glycolipid alpha-mannosyltransferase activity	F	0	1	1	0	100	0	1	1	0	100	-0.121	0	0
8144	drug binding	F	0	0	0	0	0	0	1	3	0	33.3333	-0.121	0	0
4994	somatostatin receptor activity	F	0	1	6	0	16.6667	0	1	6	0	16.6667	-0.121	0	0
50929	induction of negative chemotaxis	P	0	1	1	0	100	0	1	1	0	100	-0.121	0	0
5355	glucose transporter activity	F	0	1	7	0	14.2857	0	1	7	0	14.2857	-0.121	0	0
1556	oocyte maturation	P	0	1	3	0	33.3333	0	1	3	0	33.3333	-0.121	0	0
35226	glutamate-cysteine ligase catalytic subunit binding	F	0	1	1	0	100	0	1	1	0	100	-0.121	0	0
17109	glutamate-cysteine ligase complex	C	0	1	1	0	100	0	1	1	0	100	-0.121	0	0
35229	positive regulation of glutamate-cysteine ligase activity	P	0	1	1	0	100	0	1	1	0	100	-0.121	0	0
7158	neuron adhesion	P	0	1	1	0	100	0	1	1	0	100	-0.121	0	0
16328	lateral plasma membrane	C	0	1	2	0	50	0	1	2	0	50	-0.121	0	0
3834	beta-carotene 15\,15??-monooxygenase activity	F	0	1	2	0	50	0	1	2	0	50	-0.121	0	0
7378	amnioserosa formation	P	0	1	6	0	16.6667	0	1	6	0	16.6667	-0.121	0	0
35238	vitamin A biosynthesis	P	0	1	2	0	50	0	1	2	0	50	-0.121	0	0
16119	carotene metabolism	P	0	1	2	0	50	0	1	2	0	50	-0.121	0	0
19211	phosphatase activator activity	F	0	1	5	0	20	0	1	5	0	20	-0.121	0	0
4418	hydroxymethylbilane synthase activity	F	0	1	3	0	33.3333	0	1	3	0	33.3333	-0.121	0	0
4516	nicotinate phosphoribosyltransferase activity	F	0	1	2	0	50	0	1	2	0	50	-0.121	0	0
17113	dihydropyrimidine dehydrogenase (NADP+) activity	F	0	1	3	0	33.3333	0	1	3	0	33.3333	-0.121	0	0
80	G1 phase of mitotic cell cycle	P	0	1	1	0	100	0	1	1	0	100	-0.121	0	0
5850	eukaryotic translation initiation factor 2 complex	C	0	1	1	0	100	0	1	1	0	100	-0.121	0	0
16060	metarhodopsin inactivation	P	0	1	3	0	33.3333	0	1	3	0	33.3333	-0.121	0	0
16059	deactivation of rhodopsin mediated signaling	P	0	1	11	0	9.09091	0	1	11	0	9.09091	-0.121	0	0
4696	glycogen synthase kinase 3 activity	F	0	1	9	0	11.1111	0	1	9	0	11.1111	-0.121	0	0
4736	pyruvate carboxylase activity	F	0	1	4	0	25	0	1	4	0	25	-0.121	0	0
4816	asparagine-tRNA ligase activity	F	0	1	2	0	50	0	1	2	0	50	-0.121	0	0
6421	asparaginyl-tRNA aminoacylation	P	0	1	2	0	50	0	1	2	0	50	-0.121	0	0
5663	DNA replication factor C complex	C	0	1	1	0	100	0	1	1	0	100	-0.121	0	0
35102	PRC1 complex	C	0	1	5	0	20	0	1	5	0	20	-0.121	0	0
8442	3-hydroxyisobutyrate dehydrogenase activity	F	0	1	2	0	50	0	1	2	0	50	-0.121	0	0
15790	UDP-xylose transport	P	0	1	1	0	100	0	1	1	0	100	-0.121	0	0
30511	positive regulation of transforming growth factor beta receptor signaling pathway	P	0	1	1	0	100	0	1	1	0	100	-0.121	0	0
51054	positive regulation of DNA metabolism	P	0	0	0	0	0	0	1	1	0	100	-0.121	0	0
4774	succinate-CoA ligase activity	F	0	0	0	0	0	0	1	1	0	100	-0.121	0	0
30259	lipid glycosylation	P	0	1	3	0	33.3333	0	1	3	0	33.3333	-0.121	0	0
15936	coenzyme A metabolism	P	0	0	0	0	0	0	1	5	0	20	-0.121	0	0
35065	regulation of histone acetylation	P	0	0	0	0	0	0	1	1	0	100	-0.121	0	0
19236	response to pheromone	P	0	1	8	0	12.5	0	1	8	0	12.5	-0.121	0	0
8455	alpha-1\,6-mannosylglycoprotein 2-beta-N-acetylglucosaminyltransferase activity	F	0	1	5	0	20	0	1	5	0	20	-0.121	0	0
31056	regulation of histone modification	P	0	0	0	0	0	0	1	1	0	100	-0.121	0	0
31058	positive regulation of histone modification	P	0	0	0	0	0	0	1	1	0	100	-0.121	0	0
9055	electron carrier activity	F	0	1	1	0	100	0	1	1	0	100	-0.121	0	0
8294	calcium- and calmodulin-responsive adenylate cyclase activity	F	0	1	1	0	100	0	1	1	0	100	-0.121	0	0
3876	AMP deaminase activity	F	0	1	4	0	25	0	1	4	0	25	-0.121	0	0
30285	integral to synaptic vesicle membrane	C	0	1	3	0	33.3333	0	1	3	0	33.3333	-0.121	0	0
46675	induction of retinal cell programmed cell death (sensu Endopterygota)	P	0	1	2	0	50	0	1	2	0	50	-0.121	0	0
51247	positive regulation of protein metabolism	P	0	0	0	0	0	0	1	1	0	100	-0.121	0	0
35002	tracheal liquid clearance	P	0	1	4	0	25	0	1	4	0	25	-0.121	0	0
31347	regulation of defense response	P	0	0	0	0	0	0	1	1	0	100	-0.121	0	0
46488	phosphatidylinositol metabolism	P	0	1	3	0	33.3333	0	1	3	0	33.3333	-0.121	0	0
8377	light-induced release of internally sequestered calcium ion	P	0	1	4	0	25	0	1	4	0	25	-0.121	0	0
35032	phosphoinositide 3-kinase complex\, class III	C	0	1	2	0	50	0	1	2	0	50	-0.121	0	0
6937	regulation of muscle contraction	P	0	1	1	0	100	0	1	1	0	100	-0.121	0	0
30046	parallel actin filament bundle formation	P	0	1	1	0	100	0	1	1	0	100	-0.121	0	0
4487	methylenetetrahydrofolate dehydrogenase (NAD+) activity	F	0	1	3	0	33.3333	0	1	3	0	33.3333	-0.121	0	0
30710	regulation of border follicle cell delamination	P	0	1	2	0	50	0	1	2	0	50	-0.121	0	0
17116	single-stranded DNA-dependent ATP-dependent DNA helicase activity	F	0	1	8	0	12.5	0	1	8	0	12.5	-0.121	0	0
8410	CoA-transferase activity	F	0	1	2	0	50	0	1	2	0	50	-0.121	0	0
4450	isocitrate dehydrogenase (NADP+) activity	F	0	1	4	0	25	0	1	4	0	25	-0.121	0	0
42132	fructose-bisphosphatase activity	F	0	1	2	0	50	0	1	2	0	50	-0.121	0	0
16200	synaptic target attraction	P	0	1	5	0	20	0	1	5	0	20	-0.121	0	0
6081	aldehyde metabolism	P	0	0	0	0	0	0	1	1	0	100	-0.121	0	0
6658	phosphatidylserine metabolism	P	0	0	0	0	0	0	1	1	0	100	-0.121	0	0
8117	sphinganine-1-phosphate aldolase activity	F	0	1	1	0	100	0	1	1	0	100	-0.121	0	0
42683	negative regulation of cone cell fate specification	P	0	0	0	0	0	0	1	2	0	50	-0.121	0	0
42682	regulation of cone cell fate specification	P	0	0	0	0	0	0	1	2	0	50	-0.121	0	0
42679	cone cell fate specification	P	0	0	0	0	0	0	1	2	0	50	-0.121	0	0
7540	sex determination\, establishment of X\:A ratio	P	0	1	17	0	5.88235	0	1	17	0	5.88235	-0.121	0	0
42678	cone cell fate specification (sensu Endopterygota)	P	0	0	0	0	0	0	1	2	0	50	-0.121	0	0
16421	CoA carboxylase activity	F	0	0	0	0	0	0	1	6	0	16.6667	-0.121	0	0
15669	gas transport	P	0	0	0	0	0	0	1	8	0	12.5	-0.121	0	0
18410	peptide or protein carboxyl-terminal blocking	P	0	0	0	0	0	0	1	1	0	100	-0.121	0	0
16566	specific transcriptional repressor activity	F	0	1	2	0	50	0	1	2	0	50	-0.121	0	0
15928	fucosidase activity	F	0	0	0	0	0	0	1	2	0	50	-0.121	0	0
9594	detection of nutrient	P	0	1	3	0	33.3333	0	1	3	0	33.3333	-0.121	0	0
9877	nodulation	P	0	1	3	0	33.3333	0	1	3	0	33.3333	-0.121	0	0
8425	2-polyprenyl-6-methoxy-1\,4-benzoquinone methyltransferase activity	F	0	1	3	0	33.3333	0	1	3	0	33.3333	-0.121	0	0
35185	preblastoderm mitotic cell cycle	P	0	0	0	0	0	0	1	2	0	50	-0.121	0	0
9083	branched chain family amino acid catabolism	P	0	0	0	0	0	0	1	2	0	50	-0.121	0	0
30684	preribosome	C	0	0	0	0	0	0	1	2	0	50	-0.121	0	0
42681	regulation of cone cell fate specification (sensu Endopterygota)	P	0	0	0	0	0	0	1	2	0	50	-0.121	0	0
46203	spermidine catabolism	P	0	0	0	0	0	0	1	1	0	100	-0.121	0	0
3979	UDP-glucose 6-dehydrogenase activity	F	0	1	2	0	50	0	1	2	0	50	-0.121	0	0
30508	thiol-disulfide exchange intermediate activity	F	0	1	2	0	50	0	1	2	0	50	-0.121	0	0
50961	detection of temperature stimulus during sensory perception	P	0	0	0	0	0	0	1	1	0	100	-0.121	0	0
50951	sensory perception of temperature stimulus	P	0	0	0	0	0	0	1	1	0	100	-0.121	0	0
16048	detection of temperature stimulus	P	0	0	0	0	0	0	1	1	0	100	-0.121	0	0
6500	N-terminal protein palmitoylation	P	0	0	0	0	0	0	1	1	0	100	-0.121	0	0
18318	protein amino acid palmitoylation	P	0	0	0	0	0	0	1	1	0	100	-0.121	0	0
18345	protein palmitoylation	P	0	0	0	0	0	0	1	1	0	100	-0.121	0	0
15116	sulfate transporter activity	F	0	0	0	0	0	0	1	1	0	100	-0.121	0	0
6448	regulation of translational elongation	P	0	0	0	0	0	0	1	1	0	100	-0.121	0	0
19012	virion	C	0	0	0	0	0	0	1	9	0	11.1111	-0.121	0	0
6598	polyamine catabolism	P	0	0	0	0	0	0	1	1	0	100	-0.121	0	0
42402	biogenic amine catabolism	P	0	0	3	0	0	0	1	6	0	16.6667	-0.121	0	0
46515	hypusine biosynthesis	P	0	0	0	0	0	0	1	1	0	100	-0.121	0	0
35059	RCAF complex	C	0	1	3	0	33.3333	0	1	3	0	33.3333	-0.121	0	0
18205	peptidyl-lysine modification	P	0	0	0	0	0	0	1	1	0	100	-0.121	0	0
46516	hypusine metabolism	P	0	0	0	0	0	0	1	1	0	100	-0.121	0	0
16236	macroautophagy	P	0	0	0	0	0	0	1	1	0	100	-0.121	0	0
98	sulfur amino acid catabolism	P	0	0	0	0	0	0	1	2	0	50	-0.121	0	0
18198	peptidyl-cysteine modification	P	0	0	0	0	0	0	1	1	0	100	-0.121	0	0
16116	carotenoid metabolism	P	0	0	0	0	0	0	1	3	0	33.3333	-0.121	0	0
43507	positive regulation of JNK activity	P	0	0	0	0	0	0	1	4	0	25	-0.121	0	0
43506	regulation of JNK activity	P	0	0	0	0	0	0	1	4	0	25	-0.121	0	0
51318	G1 phase	P	0	0	0	0	0	0	1	1	0	100	-0.121	0	0
16108	tetraterpenoid metabolism	P	0	0	0	0	0	0	1	3	0	33.3333	-0.121	0	0
4861	cyclin-dependent protein kinase inhibitor activity	F	0	1	4	0	25	0	1	4	0	25	-0.121	0	0
35308	negative regulation of protein amino acid dephosphorylation	P	0	1	4	0	25	0	1	4	0	25	-0.121	0	0
7112	male meiosis cytokinesis	P	0	1	2	0	50	0	1	2	0	50	-0.121	0	0
6549	isoleucine metabolism	P	0	0	0	0	0	0	1	2	0	50	-0.121	0	0
30726	testicular ring canal formation	P	0	1	2	0	50	0	1	2	0	50	-0.121	0	0
43021	ribonucleoprotein binding	F	0	0	0	0	0	0	1	1	0	100	-0.121	0	0
6776	vitamin A metabolism	P	0	0	0	0	0	0	1	2	0	50	-0.121	0	0
51340	regulation of ligase activity	P	0	0	0	0	0	0	1	1	0	100	-0.121	0	0
35227	regulation of glutamate-cysteine ligase activity	P	0	0	0	0	0	0	1	1	0	100	-0.121	0	0
5960	glycine cleavage complex	C	0	1	1	0	100	0	1	2	0	50	-0.121	0	0
51351	positive regulation of ligase activity	P	0	0	0	0	0	0	1	1	0	100	-0.121	0	0
35017	cuticle pattern formation	P	0	0	0	0	0	0	1	4	0	25	-0.121	0	0
8363	larval cuticle biosynthesis (sensu Insecta)	P	0	0	5	0	0	0	1	7	0	14.2857	-0.121	0	0
42337	cuticle biosynthesis during molting (sensu Insecta)	P	0	0	0	0	0	0	1	9	0	11.1111	-0.121	0	0
43176	amine binding	F	0	0	0	0	0	0	1	14	0	7.14286	-0.121	0	0
8937	ferredoxin reductase activity	F	0	0	0	0	0	0	1	3	0	33.3333	-0.121	0	0
9068	aspartate family amino acid catabolism	P	0	0	0	0	0	0	1	2	0	50	-0.121	0	0
44273	sulfur compound catabolism	P	0	0	0	0	0	0	1	2	0	50	-0.121	0	0
6566	threonine metabolism	P	0	0	0	0	0	0	1	2	0	50	-0.121	0	0
46395	carboxylic acid catabolism	P	0	0	0	0	0	0	1	2	0	50	-0.121	0	0
16054	organic acid catabolism	P	0	0	0	0	0	0	1	2	0	50	-0.121	0	0
6026	aminoglycan catabolism	P	0	0	0	0	0	0	1	2	0	50	-0.121	0	0
48408	epidermal growth factor binding	F	0	1	3	0	33.3333	0	1	3	0	33.3333	-0.121	0	0
16140	O-glycoside metabolism	P	0	0	0	0	0	0	1	2	0	50	-0.121	0	0
16139	glycoside catabolism	P	0	0	0	0	0	0	1	2	0	50	-0.121	0	0
46992	oxidoreductase activity\, acting on X-H and Y-H to form an X-Y bond	F	0	0	0	0	0	0	1	2	0	50	-0.121	0	0
16137	glycoside metabolism	P	0	0	0	0	0	0	1	2	0	50	-0.121	0	0
16731	oxidoreductase activity\, acting on iron-sulfur proteins as donors\, NAD or NADP as acceptor	F	0	0	0	0	0	0	1	3	0	33.3333	-0.121	0	0
16730	oxidoreductase activity\, acting on iron-sulfur proteins as donors	F	0	0	0	0	0	0	1	3	0	33.3333	-0.121	0	0
3870	5-aminolevulinate synthase activity	F	0	1	2	0	50	0	1	2	0	50	-0.121	0	0
48285	organelle fission	P	0	0	0	0	0	0	1	3	0	33.3333	-0.121	0	0
4342	glucosamine-6-phosphate deaminase activity	F	0	1	1	0	100	0	1	1	0	100	-0.121	0	0
51046	regulation of secretion	P	0	0	0	0	0	0	1	1	0	100	-0.121	0	0
7402	ganglion mother cell fate determination	P	0	1	11	0	9.09091	0	1	11	0	9.09091	-0.121	0	0
30685	nucleolar preribosome	C	0	0	0	0	0	0	1	2	0	50	-0.121	0	0
46993	oxidoreductase activity\, acting on X-H and Y-H to form an X-Y bond\, with oxygen as acceptor	F	0	0	0	0	0	0	1	2	0	50	-0.121	0	0
42140	late meiotic recombination nodule assembly	P	0	1	1	0	100	0	1	1	0	100	-0.121	0	0
7503	fat body development	P	0	1	3	0	33.3333	0	1	3	0	33.3333	-0.121	0	0
7516	hemocyte development	P	0	1	2	0	50	0	1	2	0	50	-0.121	0	0
4743	pyruvate kinase activity	F	0	1	11	0	9.09091	0	1	11	0	9.09091	-0.121	0	0
19889	pteridine metabolism	P	0	0	0	0	0	0	1	2	0	50	-0.121	0	0
43028	caspase regulator activity	F	0	0	0	0	0	0	1	3	0	33.3333	-0.121	0	0
30238	male sex determination	P	0	0	0	0	0	0	1	2	0	50	-0.121	0	0
17016	Ras GTPase binding	F	0	1	1	0	100	0	1	1	0	100	-0.121	0	0
9075	histidine family amino acid metabolism	P	0	0	0	0	0	0	1	2	0	50	-0.121	0	0
15211	purine nucleoside transporter activity	F	0	0	0	0	0	0	1	1	0	100	-0.121	0	0
19520	aldonic acid metabolism	P	0	0	0	0	0	0	1	1	0	100	-0.121	0	0
15860	purine nucleoside transport	P	0	0	0	0	0	0	1	1	0	100	-0.121	0	0
15858	nucleoside transport	P	0	0	0	0	0	0	1	1	0	100	-0.121	0	0
46030	inositol trisphosphate phosphatase activity	F	0	0	0	0	0	0	1	2	0	50	-0.121	0	0
42139	early meiotic recombination nodule assembly	P	0	1	1	0	100	0	1	1	0	100	-0.121	0	0
50321	tau-protein kinase activity	F	0	1	16	0	6.25	0	1	16	0	6.25	-0.121	0	0
30708	female germ-line cyst encapsulation (sensu Insecta)	P	0	1	15	0	6.66667	0	1	15	0	6.66667	-0.121	0	0
35182	ring canal outer rim	C	0	1	7	0	14.2857	0	1	7	0	14.2857	-0.121	0	0
4345	glucose-6-phosphate 1-dehydrogenase activity	F	0	1	2	0	50	0	1	2	0	50	-0.121	0	0
6000	fructose metabolism	P	0	0	0	0	0	0	1	2	0	50	-0.121	0	0
15197	peptide transporter activity	F	0	0	0	0	0	0	1	3	0	33.3333	-0.121	0	0
9197	pyrimidine deoxyribonucleoside diphosphate biosynthesis	P	0	0	0	0	0	0	1	3	0	33.3333	-0.121	0	0
4217	cathepsin L activity	F	0	1	3	0	33.3333	0	1	3	0	33.3333	-0.121	0	0
3893	epsilon DNA polymerase activity	F	0	1	3	0	33.3333	0	1	3	0	33.3333	-0.121	0	0
42439	ethanolamine and derivative metabolism	P	0	1	4	0	25	0	1	8	0	12.5	-0.121	0	0
8579	JUN kinase phosphatase activity	F	0	1	2	0	50	0	1	2	0	50	-0.121	0	0
3958	NADPH-hemoprotein reductase activity	F	0	1	2	0	50	0	1	2	0	50	-0.121	0	0
43146	spindle stabilization	P	0	0	0	0	0	0	1	3	0	33.3333	-0.121	0	0
9269	response to desiccation	P	0	1	2	0	50	0	1	2	0	50	-0.121	0	0
5093	Rab GDP-dissociation inhibitor activity	F	0	1	2	0	50	0	1	2	0	50	-0.121	0	0
16751	S-succinyltransferase activity	F	0	0	0	0	0	0	1	1	0	100	-0.121	0	0
5121	Toll binding	F	0	1	9	0	11.1111	0	1	9	0	11.1111	-0.121	0	0
48021	regulation of melanin biosynthesis	P	0	0	0	0	0	0	1	3	0	33.3333	-0.121	0	0
40006	cuticular attachment to epithelium (sensu Protostomia and Nematoda)	P	0	0	0	0	0	0	1	9	0	11.1111	-0.121	0	0
8365	adult cuticle biosynthesis (sensu Insecta)	P	0	0	0	0	0	0	1	11	0	9.09091	-0.121	0	0
5071	transmembrane receptor protein serine/threonine kinase signaling protein activity	F	0	0	0	0	0	0	1	3	0	33.3333	-0.121	0	0
5072	transforming growth factor beta receptor\, cytoplasmic mediator activity	F	0	0	0	0	0	0	1	3	0	33.3333	-0.121	0	0
6625	protein targeting to peroxisome	P	0	0	0	0	0	0	1	2	0	50	-0.121	0	0
16558	protein import into peroxisome matrix	P	0	0	0	0	0	0	1	2	0	50	-0.121	0	0
6547	histidine metabolism	P	0	0	0	0	0	0	1	2	0	50	-0.121	0	0
7133	meiotic anaphase I	P	0	1	4	0	25	0	1	4	0	25	-0.121	0	0
6728	pteridine biosynthesis	P	0	1	2	0	50	0	1	2	0	50	-0.121	0	0
46964	3??-phosphoadenosine 5??-phosphosulfate transporter activity	F	0	1	1	0	100	0	1	1	0	100	-0.121	0	0
9395	phospholipid catabolism	P	0	0	0	0	0	0	1	6	0	16.6667	-0.121	0	0
7375	anterior midgut invagination	P	0	1	5	0	20	0	1	5	0	20	-0.121	0	0
31225	anchored to membrane	C	0	0	0	0	0	0	1	2	0	50	-0.121	0	0
5984	disaccharide metabolism	P	0	0	0	0	0	0	1	12	0	8.33333	-0.121	0	0
19102	male somatic sex determination	P	0	1	2	0	50	0	1	2	0	50	-0.121	0	0
15927	trehalase activity	F	0	0	0	0	0	0	1	9	0	11.1111	-0.121	0	0
48190	wing disc dorsal/ventral pattern formation	P	0	1	3	0	33.3333	0	1	3	0	33.3333	-0.121	0	0
35206	regulation of hemocyte proliferation (sensu Arthropoda)	P	0	0	0	0	0	0	1	8	0	12.5	-0.121	0	0
4832	valine-tRNA ligase activity	F	0	1	3	0	33.3333	0	1	3	0	33.3333	-0.121	0	0
314	organellar small ribosomal subunit	C	0	0	0	0	0	0	1	1	0	100	-0.121	0	0
4801	transaldolase activity	F	0	1	1	0	100	0	1	1	0	100	-0.121	0	0
42434	indole derivative metabolism	P	0	0	0	0	0	0	1	17	0	5.88235	-0.121	0	0
42430	indole and derivative metabolism	P	0	0	0	0	0	0	1	17	0	5.88235	-0.121	0	0
8443	phosphofructokinase activity	F	0	0	0	0	0	0	1	1	0	100	-0.121	0	0
46921	alpha(1\,6)-fucosyltransferase activity	F	0	0	0	0	0	0	1	1	0	100	-0.121	0	0
30523	dihydrolipoamide S-acyltransferase activity	F	0	0	0	0	0	0	1	2	0	50	-0.121	0	0
16783	sulfurtransferase activity	F	0	0	0	0	0	0	1	1	0	100	-0.121	0	0
19002	GMP binding	F	0	0	0	0	0	0	1	5	0	20	-0.121	0	0
707	meiotic DNA recombinase assembly	P	0	0	0	0	0	0	1	1	0	100	-0.121	0	0
722	telomerase-independent telomere maintenance	P	0	1	1	0	100	0	1	1	0	100	-0.121	0	0
30870	Mre11 complex	C	0	1	1	0	100	0	1	1	0	100	-0.121	0	0
9076	histidine family amino acid biosynthesis	P	0	0	0	0	0	0	1	2	0	50	-0.121	0	0
16281	eukaryotic translation initiation factor 4F complex	C	0	1	1	0	100	0	1	1	0	100	-0.121	0	0
339	RNA cap binding	F	0	1	1	0	100	0	1	1	0	100	-0.121	0	0
15999	eta DNA polymerase activity	F	0	1	2	0	50	0	1	2	0	50	-0.121	0	0
19717	synaptosome	C	0	1	5	0	20	0	1	5	0	20	-0.121	0	0
5485	v-SNARE activity	F	0	1	6	0	16.6667	0	1	6	0	16.6667	-0.121	0	0
46963	3??-phosphoadenosine 5??-phosphosulfate transport	P	0	1	1	0	100	0	1	1	0	100	-0.121	0	0
7146	meiotic recombination nodule assembly	P	0	0	0	0	0	0	1	1	0	100	-0.121	0	0
4445	inositol-polyphosphate 5-phosphatase activity	F	0	1	2	0	50	0	1	2	0	50	-0.121	0	0
730	DNA recombinase assembly	P	0	0	0	0	0	0	1	1	0	100	-0.121	0	0
7534	gene conversion at mating-type locus	P	0	0	0	0	0	0	1	1	0	100	-0.121	0	0
7533	mating type switching	P	0	0	0	0	0	0	1	1	0	100	-0.121	0	0
7531	mating type determination	P	0	0	0	0	0	0	1	1	0	100	-0.121	0	0
6311	meiotic gene conversion	P	0	0	0	0	0	0	1	1	0	100	-0.121	0	0
50879	organismal movement	P	0	0	0	0	0	0	1	1	0	100	-0.121	0	0
6438	valyl-tRNA aminoacylation	P	0	1	3	0	33.3333	0	1	3	0	33.3333	-0.121	0	0
46674	induction of retinal programmed cell death	P	0	0	0	0	0	0	1	2	0	50	-0.121	0	0
35106	operant conditioning	P	0	1	3	0	33.3333	0	1	3	0	33.3333	-0.121	0	0
30518	steroid hormone receptor signaling pathway	P	0	0	2	0	0	0	1	5	0	20	-0.121	0	0
16862	intramolecular oxidoreductase activity\, interconverting keto- and enol-groups	F	0	0	0	0	0	0	1	5	0	20	-0.121	0	0
16864	intramolecular oxidoreductase activity\, transposing S-S bonds	F	0	0	0	0	0	0	1	5	0	20	-0.121	0	0
6944	membrane fusion	P	0	0	0	0	0	0	1	1	0	100	-0.121	0	0
40036	regulation of fibroblast growth factor receptor signaling pathway	P	0	0	0	0	0	0	1	2	0	50	-0.121	0	0
19217	regulation of fatty acid metabolism	P	0	0	0	0	0	0	1	2	0	50	-0.121	0	0
16843	amine-lyase activity	F	0	0	0	0	0	0	1	11	0	9.09091	-0.121	0	0
51662	oocyte nucleus localization during oocyte axis determination (sensu Insecta)	P	0	0	0	0	0	0	1	3	0	33.3333	-0.121	0	0
46073	dTMP metabolism	P	0	0	0	0	0	0	1	2	0	50	-0.121	0	0
30100	regulation of endocytosis	P	0	0	0	0	0	0	1	2	0	50	-0.121	0	0
8624	induction of apoptosis by extracellular signals	P	0	0	0	0	0	0	1	4	0	25	-0.121	0	0
30522	intracellular receptor-mediated signaling pathway	P	0	0	0	0	0	0	1	5	0	20	-0.121	0	0
50908	detection of light stimulus during visual perception	P	0	1	4	0	25	0	1	4	0	25	-0.121	0	0
15918	sterol transport	P	0	0	0	0	0	0	1	3	0	33.3333	-0.121	0	0
9177	pyrimidine deoxyribonucleoside monophosphate biosynthesis	P	0	0	0	0	0	0	1	2	0	50	-0.121	0	0
9130	pyrimidine nucleoside monophosphate biosynthesis	P	0	0	0	0	0	0	1	2	0	50	-0.121	0	0
9157	deoxyribonucleoside monophosphate biosynthesis	P	0	0	0	0	0	0	1	2	0	50	-0.121	0	0
9129	pyrimidine nucleoside monophosphate metabolism	P	0	0	0	0	0	0	1	2	0	50	-0.121	0	0
42336	cuticle biosynthesis during molting (sensu Protostomia and Nematoda)	P	0	0	0	0	0	0	1	9	0	11.1111	-0.121	0	0
43005	neuron projection	C	0	0	0	0	0	0	1	8	0	12.5	-0.121	0	0
42645	mitochondrial nucleoid	C	0	0	0	0	0	0	1	2	0	50	-0.121	0	0
30547	receptor inhibitor activity	F	0	0	0	0	0	0	1	1	0	100	-0.121	0	0
30545	receptor regulator activity	F	0	0	0	0	0	0	1	1	0	100	-0.121	0	0
30908	protein splicing	P	0	0	0	0	0	0	1	1	0	100	-0.121	0	0
15278	calcium-release channel activity	F	0	0	0	0	0	0	1	3	0	33.3333	-0.121	0	0
5217	intracellular ligand-gated ion channel activity	F	0	0	0	0	0	0	1	3	0	33.3333	-0.121	0	0
30672	synaptic vesicle membrane	C	0	0	0	0	0	0	1	3	0	33.3333	-0.121	0	0
46333	octopamine metabolism	P	0	0	0	0	0	0	1	5	0	20	-0.121	0	0
42136	neurotransmitter biosynthesis	P	0	0	4	0	0	0	1	10	0	10	-0.121	0	0
48052	R1/R6 cell differentiation (sensu Endopterygota)	P	0	0	0	0	0	0	1	3	0	33.3333	-0.121	0	0
15149	hexose transporter activity	F	0	0	0	0	0	0	1	7	0	14.2857	-0.121	0	0
4185	serine carboxypeptidase activity	F	0	1	8	0	12.5	0	1	8	0	12.5	-0.121	0	0
9295	nucleoid	C	0	0	0	0	0	0	1	2	0	50	-0.121	0	0
30295	protein kinase activator activity	F	0	0	0	0	0	0	1	4	0	25	-0.121	0	0
19209	kinase activator activity	F	0	0	0	0	0	0	1	4	0	25	-0.121	0	0
8046	axon guidance receptor activity	F	0	0	0	0	0	0	1	4	0	25	-0.121	0	0
16780	phosphotransferase activity\, for other substituted phosphate groups	F	0	0	0	0	0	0	1	2	0	50	-0.121	0	0
8097	5S rRNA binding	F	0	0	3	0	0	0	1	5	0	20	-0.121	0	0
46209	nitric oxide metabolism	P	0	0	0	0	0	0	1	7	0	14.2857	-0.121	0	0
8174	mRNA methyltransferase activity	F	0	0	0	0	0	0	1	1	0	100	-0.121	0	0
15145	monosaccharide transporter activity	F	0	0	0	0	0	0	1	7	0	14.2857	-0.121	0	0
8192	RNA guanylyltransferase activity	F	0	0	0	0	0	0	1	2	0	50	-0.121	0	0
4127	cytidylate kinase activity	F	0	1	3	0	33.3333	0	1	3	0	33.3333	-0.121	0	0
50916	sensory perception of sweet taste	P	0	0	0	0	0	0	1	3	0	33.3333	-0.121	0	0
16842	amidine-lyase activity	F	0	0	0	0	0	0	1	5	0	20	-0.121	0	0
42724	thiamin and derivative biosynthesis	P	0	0	0	0	0	0	1	1	0	100	-0.121	0	0
42357	thiamin diphosphate metabolism	P	0	0	0	0	0	0	1	1	0	100	-0.121	0	0
42723	thiamin and derivative metabolism	P	0	0	0	0	0	0	1	1	0	100	-0.121	0	0
7510	cardioblast cell fate determination	P	0	1	8	0	12.5	0	1	8	0	12.5	-0.121	0	0
9176	pyrimidine deoxyribonucleoside monophosphate metabolism	P	0	0	0	0	0	0	1	2	0	50	-0.121	0	0
4865	type 1 serine/threonine specific protein phosphatase inhibitor activity	F	0	1	1	0	100	0	1	1	0	100	-0.121	0	0
6308	DNA catabolism	P	0	0	2	0	0	0	1	6	0	16.6667	-0.121	0	0
16530	metallochaperone activity	F	0	0	0	0	0	0	1	1	0	100	-0.121	0	0
15125	bile acid transporter activity	F	0	0	0	0	0	0	1	3	0	33.3333	-0.121	0	0
5035	death receptor activity	F	0	0	0	0	0	0	1	2	0	50	-0.121	0	0
43120	tumor necrosis factor binding	F	0	0	0	0	0	0	1	2	0	50	-0.121	0	0
16418	S-acetyltransferase activity	F	0	0	0	0	0	0	1	2	0	50	-0.121	0	0
4373	glycogen (starch) synthase activity	F	0	1	1	0	100	0	1	1	0	100	-0.121	0	0
7588	excretion	P	0	0	0	0	0	0	1	5	0	20	-0.121	0	0
9041	uridylate kinase activity	F	0	1	3	0	33.3333	0	1	3	0	33.3333	-0.121	0	0
7526	larval somatic muscle development	P	0	1	3	0	33.3333	0	1	3	0	33.3333	-0.121	0	0
15172	acidic amino acid transporter activity	F	0	0	0	0	0	0	1	2	0	50	-0.121	0	0
9162	deoxyribonucleoside monophosphate metabolism	P	0	0	0	0	0	0	1	2	0	50	-0.121	0	0
42083	5\,10-methylenetetrahydrofolate-dependent methyltransferase activity	F	0	0	0	0	0	0	1	2	0	50	-0.121	0	0
4551	nucleotide diphosphatase activity	F	0	0	0	0	0	0	1	2	0	50	-0.121	0	0
8645	hexose transport	P	0	0	0	0	0	0	1	4	0	25	-0.121	0	0
15749	monosaccharide transport	P	0	0	0	0	0	0	1	4	0	25	-0.121	0	0
51657	maintenance of organelle localization	P	0	0	0	0	0	0	1	1	0	100	-0.121	0	0
45314	regulation of eye photoreceptor development (sensu Endopterygota)	P	0	0	0	0	0	0	1	1	0	100	-0.121	0	0
42479	positive regulation of eye photoreceptor cell development	P	0	0	0	0	0	0	1	1	0	100	-0.121	0	0
30262	apoptotic nuclear changes	P	0	0	0	0	0	0	1	2	0	50	-0.121	0	0
42577	lipid phosphatase activity	F	0	0	1	0	0	0	1	8	0	12.5	-0.121	0	0
6921	disassembly of cell structures during apoptosis	P	0	0	0	0	0	0	1	3	0	33.3333	-0.121	0	0
15179	L-amino acid transporter activity	F	0	0	0	0	0	0	1	2	0	50	-0.121	0	0
51651	maintenance of cellular localization	P	0	0	0	0	0	0	1	1	0	100	-0.121	0	0
19627	urea metabolism	P	0	0	0	0	0	0	1	1	0	100	-0.121	0	0
51658	maintenance of nucleus localization	P	0	0	0	0	0	0	1	1	0	100	-0.121	0	0
42371	vitamin K biosynthesis	P	0	0	0	0	0	0	1	1	0	100	-0.121	0	0
9233	menaquinone metabolism	P	0	0	0	0	0	0	1	1	0	100	-0.121	0	0
42373	vitamin K metabolism	P	0	0	0	0	0	0	1	1	0	100	-0.121	0	0
9536	plastid	C	0	0	0	0	0	0	1	36	0	2.77778	-0.121	0	0
42478	regulation of eye photoreceptor cell development	P	0	0	0	0	0	0	1	1	0	100	-0.121	0	0
51241	negative regulation of organismal physiological process	P	0	0	0	0	0	0	1	3	0	33.3333	-0.121	0	0
45111	intermediate filament cytoskeleton	C	0	0	0	0	0	0	1	3	0	33.3333	-0.121	0	0
30279	negative regulation of ossification	P	0	0	0	0	0	0	1	3	0	33.3333	-0.121	0	0
30278	regulation of ossification	P	0	0	0	0	0	0	1	3	0	33.3333	-0.121	0	0
1503	ossification	P	0	0	0	0	0	0	1	3	0	33.3333	-0.121	0	0
31214	biomineral formation	P	0	0	0	0	0	0	1	3	0	33.3333	-0.121	0	0
30500	regulation of bone mineralization	P	0	0	0	0	0	0	1	3	0	33.3333	-0.121	0	0
30282	bone mineralization	P	0	0	0	0	0	0	1	3	0	33.3333	-0.121	0	0
48492	ribulose bisphosphate carboxylase complex	C	0	0	0	0	0	0	1	1	0	100	-0.121	0	0
46851	negative regulation of bone remodeling	P	0	0	0	0	0	0	1	3	0	33.3333	-0.121	0	0
16880	acid-ammonia (or amide) ligase activity	F	0	0	0	0	0	0	1	4	0	25	-0.121	0	0
46850	regulation of bone remodeling	P	0	0	0	0	0	0	1	3	0	33.3333	-0.121	0	0
46849	bone remodeling	P	0	0	0	0	0	0	1	3	0	33.3333	-0.121	0	0
42087	cell-mediated immune response	P	0	0	0	0	0	0	1	3	0	33.3333	-0.121	0	0
16066	cellular defense response (sensu Vertebrata)	P	0	0	0	0	0	0	1	3	0	33.3333	-0.121	0	0
50927	positive regulation of positive chemotaxis	P	0	0	0	0	0	0	1	3	0	33.3333	-0.121	0	0
50926	regulation of positive chemotaxis	P	0	0	0	0	0	0	1	3	0	33.3333	-0.121	0	0
50671	positive regulation of lymphocyte proliferation	P	0	0	0	0	0	0	1	3	0	33.3333	-0.121	0	0
51251	positive regulation of lymphocyte activation	P	0	0	0	0	0	0	1	3	0	33.3333	-0.121	0	0
1501	skeletal development	P	0	0	0	0	0	0	1	3	0	33.3333	-0.121	0	0
3951	NAD+ kinase activity	F	0	1	8	0	12.5	0	1	8	0	12.5	-0.121	0	0
42219	amino acid derivative catabolism	P	0	0	0	0	0	0	1	6	0	16.6667	-0.121	0	0
46670	positive regulation of retinal programmed cell death	P	0	0	0	0	0	0	1	8	0	12.5	-0.121	0	0
46672	positive regulation of retinal cell programmed cell death (sensu Endopterygota)	P	0	0	6	0	0	0	1	8	0	12.5	-0.121	0	0
16882	cyclo-ligase activity	F	0	0	0	0	0	0	1	2	0	50	-0.121	0	0
4148	dihydrolipoyl dehydrogenase activity	F	0	1	1	0	100	0	1	1	0	100	-0.121	0	0
50831	male-specific defense response to bacteria	P	0	0	0	0	0	0	1	1	0	100	-0.121	0	0
46533	negative regulation of photoreceptor cell differentiation	P	0	0	0	0	0	0	1	5	0	20	-0.121	0	0
19203	carbohydrate phosphatase activity	F	0	0	0	0	0	0	1	2	0	50	-0.121	0	0
31468	nuclear envelope reassembly	P	0	0	0	0	0	0	1	2	0	50	-0.121	0	0
30709	border follicle cell delamination	P	0	0	0	0	0	0	1	2	0	50	-0.121	0	0
51208	sequestering of calcium ion	P	0	0	0	0	0	0	1	4	0	25	-0.121	0	0
30312	external encapsulating structure	C	0	0	0	0	0	0	1	10	0	10	-0.121	0	0
1712	ectodermal cell fate commitment	P	0	0	0	0	0	0	1	3	0	33.3333	-0.121	0	0
51018	protein kinase A binding	F	0	1	7	0	14.2857	0	1	7	0	14.2857	-0.121	0	0
48104	establishment of body hair or bristle orientation	P	0	0	0	0	0	0	1	4	0	25	-0.121	0	0
51238	sequestering of metal ion	P	0	0	0	0	0	0	1	4	0	25	-0.121	0	0
6874	calcium ion homeostasis	P	0	0	1	0	0	0	1	6	0	16.6667	-0.121	0	0
16211	ammonia ligase activity	F	0	0	0	0	0	0	1	4	0	25	-0.121	0	0
50867	positive regulation of cell activation	P	0	0	0	0	0	0	1	3	0	33.3333	-0.121	0	0
43142	single-stranded DNA-dependent ATPase activity	F	0	0	0	0	0	0	1	8	0	12.5	-0.121	0	0
16774	phosphotransferase activity\, carboxyl group as acceptor	F	0	0	0	0	0	0	1	4	0	25	-0.121	0	0
50778	positive regulation of immune response	P	0	0	0	0	0	0	1	3	0	33.3333	-0.121	0	0
19747	regulation of isoprenoid metabolism	P	0	0	0	0	0	0	1	4	0	25	-0.121	0	0
16034	maleylacetoacetate isomerase activity	F	0	1	2	0	50	0	1	2	0	50	-0.121	0	0
6716	juvenile hormone metabolism	P	0	0	0	0	0	0	1	4	0	25	-0.121	0	0
6714	sesquiterpenoid metabolism	P	0	0	0	0	0	0	1	4	0	25	-0.121	0	0
6572	tyrosine catabolism	P	0	1	3	0	33.3333	0	1	3	0	33.3333	-0.121	0	0
4615	phosphomannomutase activity	F	0	1	1	0	100	0	1	1	0	100	-0.121	0	0
46008	regulation of female receptivity\, post-mating	P	0	0	0	0	0	0	1	8	0	12.5	-0.121	0	0
46246	terpene biosynthesis	P	0	0	0	0	0	0	1	5	0	20	-0.121	0	0
19307	mannose biosynthesis	P	0	1	1	0	100	0	1	1	0	100	-0.121	0	0
6559	L-phenylalanine catabolism	P	0	1	5	0	20	0	1	5	0	20	-0.121	0	0
301	retrograde transport\, vesicle recycling within Golgi	P	0	0	0	0	0	0	1	2	0	50	-0.121	0	0
50924	positive regulation of negative chemotaxis	P	0	0	0	0	0	0	1	1	0	100	-0.121	0	0
50923	regulation of negative chemotaxis	P	0	0	0	0	0	0	1	1	0	100	-0.121	0	0
50919	negative chemotaxis	P	0	0	0	0	0	0	1	1	0	100	-0.121	0	0
19093	mitochondrial RNA localization	P	0	0	0	0	0	0	1	1	0	100	-0.121	0	0
9570	chloroplast stroma	C	0	0	0	0	0	0	1	1	0	100	-0.121	0	0
9507	chloroplast	C	0	0	0	0	0	0	1	1	0	100	-0.121	0	0
3987	acetate-CoA ligase activity	F	0	1	2	0	50	0	1	2	0	50	-0.121	0	0
48521	negative regulation of behavior	P	0	0	0	0	0	0	1	8	0	12.5	-0.121	0	0
50900	immune cell migration	P	0	0	0	0	0	0	1	3	0	33.3333	-0.121	0	0
9532	plastid stroma	C	0	0	0	0	0	0	1	1	0	100	-0.121	0	0
42129	regulation of T cell proliferation	P	0	0	0	0	0	0	1	3	0	33.3333	-0.121	0	0
50670	regulation of lymphocyte proliferation	P	0	0	0	0	0	0	1	3	0	33.3333	-0.121	0	0
51249	regulation of lymphocyte activation	P	0	0	0	0	0	0	1	3	0	33.3333	-0.121	0	0
50863	regulation of T cell activation	P	0	0	0	0	0	0	1	3	0	33.3333	-0.121	0	0
50865	regulation of cell activation	P	0	0	0	0	0	0	1	3	0	33.3333	-0.121	0	0
42098	T cell proliferation	P	0	0	0	0	0	0	1	3	0	33.3333	-0.121	0	0
42110	T cell activation	P	0	0	0	0	0	0	1	3	0	33.3333	-0.121	0	0
43450	alkene biosynthesis	P	0	0	0	0	0	0	1	5	0	20	-0.121	0	0
46651	lymphocyte proliferation	P	0	0	0	0	0	0	1	3	0	33.3333	-0.121	0	0
50870	positive regulation of T cell activation	P	0	0	0	0	0	0	1	3	0	33.3333	-0.121	0	0
30099	myeloid cell differentiation	P	0	0	0	0	0	0	1	3	0	33.3333	-0.121	0	0
51282	regulation of sequestering of calcium ion	P	0	0	0	0	0	0	1	4	0	25	-0.121	0	0
51283	negative regulation of sequestering of calcium ion	P	0	0	0	0	0	0	1	4	0	25	-0.121	0	0
7556	regulation of juvenile hormone metabolism	P	0	0	0	0	0	0	1	4	0	25	-0.121	0	0
16106	sesquiterpenoid biosynthesis	P	0	0	0	0	0	0	1	4	0	25	-0.121	0	0
16114	terpenoid biosynthesis	P	0	0	0	0	0	0	1	5	0	20	-0.121	0	0
9241	polyisoprenoid biosynthesis	P	0	0	0	0	0	0	1	5	0	20	-0.121	0	0
46885	regulation of hormone biosynthesis	P	0	0	0	0	0	0	1	4	0	25	-0.121	0	0
46649	lymphocyte activation	P	0	0	0	0	0	0	1	3	0	33.3333	-0.121	0	0
4167	dopachrome isomerase activity	F	0	1	3	0	33.3333	0	1	3	0	33.3333	-0.121	0	0
4324	ferredoxin-NADP+ reductase activity	F	0	1	3	0	33.3333	0	1	3	0	33.3333	-0.121	0	0
15671	oxygen transport	P	0	1	8	0	12.5	0	1	8	0	12.5	-0.121	0	0
8195	phosphatidate phosphatase activity	F	0	1	1	0	100	0	1	1	0	100	-0.121	0	0
700	mismatch base pair DNA N-glycosylase activity	F	0	0	0	0	0	0	1	2	0	50	-0.121	0	0
48150	behavioral response to ether	P	0	1	4	0	25	0	1	4	0	25	-0.121	0	0
5471	ATP\:ADP antiporter activity	F	0	1	3	0	33.3333	0	1	3	0	33.3333	-0.121	0	0
9196	pyrimidine deoxyribonucleoside diphosphate metabolism	P	0	0	0	0	0	0	1	3	0	33.3333	-0.121	0	0
45271	respiratory chain complex I	C	0	0	0	0	0	0	1	2	0	50	-0.121	0	0
9138	pyrimidine nucleoside diphosphate metabolism	P	0	0	0	0	0	0	1	3	0	33.3333	-0.121	0	0
4572	mannosyl-oligosaccharide 1\,3-1\,6-alpha-mannosidase activity	F	0	1	5	0	20	0	1	5	0	20	-0.121	0	0
4591	oxoglutarate dehydrogenase (succinyl-transferring) activity	F	0	1	12	0	8.33333	0	1	12	0	8.33333	-0.121	0	0
4559	alpha-mannosidase activity	F	0	1	14	0	7.14286	0	1	14	0	7.14286	-0.121	0	0
18344	protein geranylgeranylation	P	0	0	0	0	0	0	1	1	0	100	-0.121	0	0
19104	DNA N-glycosylase activity	F	0	0	0	0	0	0	1	2	0	50	-0.121	0	0
9202	deoxyribonucleoside triphosphate biosynthesis	P	0	0	0	0	0	0	1	3	0	33.3333	-0.121	0	0
42727	riboflavin and derivative biosynthesis	P	0	0	0	0	0	0	1	1	0	100	-0.121	0	0
16452	theta DNA polymerase activity	F	0	1	2	0	50	0	1	2	0	50	-0.121	0	0
4421	hydroxymethylglutaryl-CoA synthase activity	F	0	1	1	0	100	0	1	1	0	100	-0.121	0	0
8898	homocysteine S-methyltransferase activity	F	0	1	3	0	33.3333	0	1	3	0	33.3333	-0.121	0	0
16799	hydrolase activity\, hydrolyzing N-glycosyl compounds	F	0	0	0	0	0	0	1	2	0	50	-0.121	0	0
6787	porphyrin catabolism	P	0	0	0	0	0	0	1	1	0	100	-0.121	0	0
4716	receptor signaling protein tyrosine kinase activity	F	0	0	0	0	0	0	1	1	0	100	-0.121	0	0
7021	tubulin folding	P	0	0	0	0	0	0	1	2	0	50	-0.121	0	0
8169	C-methyltransferase activity	F	0	0	0	0	0	0	1	3	0	33.3333	-0.121	0	0
30580	quinone cofactor methyltransferase activity	F	0	0	0	0	0	0	1	3	0	33.3333	-0.121	0	0
9148	pyrimidine nucleoside triphosphate biosynthesis	P	0	0	0	0	0	0	1	3	0	33.3333	-0.121	0	0
42726	riboflavin and derivative metabolism	P	0	0	0	0	0	0	1	1	0	100	-0.121	0	0
8334	histone mRNA metabolism	P	0	0	0	0	0	0	1	1	0	100	-0.121	0	0
19107	myristoyltransferase activity	F	0	0	0	0	0	0	1	1	0	100	-0.121	0	0
9212	pyrimidine deoxyribonucleoside triphosphate biosynthesis	P	0	0	0	0	0	0	1	3	0	33.3333	-0.121	0	0
8227	amine receptor activity	F	0	0	0	0	0	0	1	136	0	0.735294	-0.121	0	0
15645	fatty-acid ligase activity	F	0	0	0	0	0	0	1	1	0	100	-0.121	0	0
46072	dTDP metabolism	P	0	0	0	0	0	0	1	3	0	33.3333	-0.121	0	0
46012	positive regulation of oskar mRNA translation	P	0	1	5	0	20	0	1	5	0	20	-0.121	0	0
9074	aromatic amino acid family catabolism	P	0	0	0	0	0	0	1	5	0	20	-0.121	0	0
42732	D-xylose metabolism	P	0	1	1	0	100	0	1	1	0	100	-0.121	0	0
46075	dTTP metabolism	P	0	0	0	0	0	0	1	3	0	33.3333	-0.121	0	0
30158	protein xylosyltransferase activity	F	0	1	1	0	100	0	1	1	0	100	-0.121	0	0
16216	isopenicillin-N synthase activity	F	0	1	2	0	50	0	1	2	0	50	-0.121	0	0
31369	translation initiation factor binding	F	0	0	0	0	0	0	1	1	0	100	-0.121	0	0
18319	protein amino acid myristoylation	P	0	0	0	0	0	0	1	1	0	100	-0.121	0	0
35233	germ cell repulsion	P	0	1	4	0	25	0	1	4	0	25	-0.121	0	0
6558	L-phenylalanine metabolism	P	0	0	0	0	0	0	1	5	0	20	-0.121	0	0
5047	signal recognition particle binding	F	0	1	1	0	100	0	1	1	0	100	-0.121	0	0
19218	regulation of steroid metabolism	P	0	0	0	0	0	0	1	4	0	25	-0.121	0	0
17151	DEAD/H-box RNA helicase binding	F	0	1	3	0	33.3333	0	1	3	0	33.3333	-0.121	0	0
19187	beta-1\,4-mannosyltransferase activity	F	0	1	1	0	100	0	1	1	0	100	-0.121	0	0
7257	activation of JNK activity	P	0	1	4	0	25	0	1	4	0	25	-0.121	0	0
18212	peptidyl-tyrosine modification	P	0	0	0	0	0	0	1	1	0	100	-0.121	0	0
48128	oocyte nucleus migration during oocyte axis determination (sensu Insecta)	P	0	1	3	0	33.3333	0	1	3	0	33.3333	-0.121	0	0
5100	Rho GTPase activator activity	F	0	1	2	0	50	0	1	2	0	50	-0.121	0	0
5640	nuclear outer membrane	C	0	1	2	0	50	0	1	2	0	50	-0.121	0	0
18108	peptidyl-tyrosine phosphorylation	P	0	0	0	0	0	0	1	1	0	100	-0.121	0	0
4325	ferrochelatase activity	F	0	1	1	0	100	0	1	1	0	100	-0.121	0	0
60	protein import into nucleus\, translocation	P	0	0	0	0	0	0	1	1	0	100	-0.121	0	0
35234	germ cell programmed cell death	P	0	1	4	0	25	0	1	4	0	25	-0.121	0	0
35174	histone serine kinase activity	F	0	0	0	0	0	0	1	1	0	100	-0.121	0	0
6567	threonine catabolism	P	0	1	2	0	50	0	1	2	0	50	-0.121	0	0
9139	pyrimidine nucleoside diphosphate biosynthesis	P	0	0	0	0	0	0	1	3	0	33.3333	-0.121	0	0
47429	nucleoside-triphosphate diphosphatase activity	F	0	0	0	0	0	0	1	2	0	50	-0.121	0	0
9087	methionine catabolism	P	0	1	2	0	50	0	1	2	0	50	-0.121	0	0
6562	proline catabolism	P	0	1	1	0	100	0	1	1	0	100	-0.121	0	0
46174	polyol catabolism	P	0	0	0	0	0	0	1	7	0	14.2857	-0.121	0	0
42307	positive regulation of protein import into nucleus	P	0	0	0	0	0	0	1	2	0	50	-0.121	0	0
6695	cholesterol biosynthesis	P	0	1	2	0	50	0	1	2	0	50	-0.121	0	0
5763	mitochondrial small ribosomal subunit	C	0	1	1	0	100	0	1	1	0	100	-0.121	0	0
4631	phosphomevalonate kinase activity	F	0	1	2	0	50	0	1	2	0	50	-0.121	0	0
19563	glycerol catabolism	P	0	0	0	0	0	0	1	7	0	14.2857	-0.121	0	0
4692	cGMP-dependent protein kinase activity	F	0	1	3	0	33.3333	0	1	3	0	33.3333	-0.121	0	0
50708	regulation of protein secretion	P	0	1	1	0	100	0	1	1	0	100	-0.121	0	0
18377	protein myristoylation	P	0	0	0	0	0	0	1	1	0	100	-0.121	0	0
4658	propionyl-CoA carboxylase activity	F	0	1	2	0	50	0	1	2	0	50	-0.121	0	0
18201	peptidyl-glycine modification	P	0	0	0	0	0	0	1	1	0	100	-0.121	0	0
16872	intramolecular lyase activity	F	0	0	0	0	0	0	1	1	0	100	-0.121	0	0
6574	valine catabolism	P	0	1	2	0	50	0	1	2	0	50	-0.121	0	0
6020	myo-inositol metabolism	P	0	0	0	0	0	0	1	1	0	100	-0.121	0	0
9062	fatty acid catabolism	P	0	1	2	0	50	0	1	2	0	50	-0.121	0	0
4657	proline dehydrogenase activity	F	0	1	1	0	100	0	1	1	0	100	-0.121	0	0
16420	malonyltransferase activity	F	0	0	0	0	0	0	1	1	0	100	-0.121	0	0
16749	N-succinyltransferase activity	F	0	0	0	0	0	0	1	2	0	50	-0.121	0	0
16419	S-malonyltransferase activity	F	0	0	0	0	0	0	1	1	0	100	-0.121	0	0
16006	Nebenkern	C	0	1	1	0	100	0	1	1	0	100	-0.121	0	0
35207	negative regulation of hemocyte proliferation (sensu Arthropoda)	P	0	1	8	0	12.5	0	1	8	0	12.5	-0.121	0	0
4312	fatty-acid synthase activity	F	0	0	0	0	0	0	1	1	0	100	-0.121	0	0
30553	3??\,5??-cGMP binding	F	0	1	5	0	20	0	1	5	0	20	-0.121	0	0
5662	DNA replication factor A complex	C	0	1	1	0	100	0	1	1	0	100	-0.121	0	0
42346	positive regulation of NF-kappaB import into nucleus	P	0	0	0	0	0	0	1	2	0	50	-0.121	0	0
6884	regulation of cell volume	P	0	1	2	0	50	0	1	2	0	50	-0.121	0	0
42993	positive regulation of transcription factor import into nucleus	P	0	0	0	0	0	0	1	2	0	50	-0.121	0	0
5674	transcription factor TFIIF complex	C	0	1	1	0	100	0	1	1	0	100	-0.121	0	0
6771	riboflavin metabolism	P	0	0	0	0	0	0	1	1	0	100	-0.121	0	0
50962	detection of light stimulus during sensory perception	P	0	0	0	0	0	0	1	4	0	25	-0.121	0	0
35305	negative regulation of dephosphorylation	P	0	0	0	0	0	0	1	4	0	25	-0.121	0	0
16559	peroxisome fission	P	0	1	3	0	33.3333	0	1	3	0	33.3333	-0.121	0	0
5785	signal recognition particle receptor complex	C	0	1	1	0	100	0	1	1	0	100	-0.121	0	0
45936	negative regulation of phosphate metabolism	P	0	0	0	0	0	0	1	4	0	25	-0.121	0	0
9997	negative regulation of cardioblast cell fate specification	P	0	1	6	0	16.6667	0	1	6	0	16.6667	-0.121	0	0
7284	spermatogonial cell division	P	0	1	4	0	25	0	1	4	0	25	-0.121	0	0
42435	indole derivative biosynthesis	P	0	1	3	0	33.3333	0	1	7	0	14.2857	-0.121	0	0
9133	nucleoside diphosphate biosynthesis	P	0	0	0	0	0	0	1	3	0	33.3333	-0.121	0	0
15114	phosphate transporter activity	F	0	1	3	0	33.3333	0	1	4	0	25	-0.121	0	0
35190	syncytial nuclear migration	P	0	1	2	0	50	0	1	2	0	50	-0.121	0	0
4676	3-phosphoinositide-dependent protein kinase activity	F	0	1	3	0	33.3333	0	1	3	0	33.3333	-0.121	0	0
7347	regulation of progression through preblastoderm mitotic cell cycle	P	0	1	2	0	50	0	1	2	0	50	-0.121	0	0
35304	regulation of protein amino acid dephosphorylation	P	0	0	0	0	0	0	1	4	0	25	-0.121	0	0
9189	deoxyribonucleoside diphosphate biosynthesis	P	0	0	0	0	0	0	1	3	0	33.3333	-0.121	0	0
35303	regulation of dephosphorylation	P	0	0	0	0	0	0	1	4	0	25	-0.121	0	0
9584	detection of visible light	P	0	0	0	0	0	0	1	5	0	20	-0.121	0	0
6550	isoleucine catabolism	P	0	1	2	0	50	0	1	2	0	50	-0.121	0	0
46341	CDP-diacylglycerol metabolism	P	0	0	0	0	0	0	1	1	0	100	-0.121	0	0
15925	galactosidase activity	F	0	0	0	0	0	0	1	2	0	50	-0.121	0	0
5315	inorganic phosphate transporter activity	F	0	1	2	0	50	0	1	2	0	50	-0.121	0	0
5122	torso binding	F	0	1	1	0	100	0	1	1	0	100	-0.121	0	0
16301	kinase activity	F	3	174	772	1.72414	22.5389	3	224	951	1.33929	23.5541	-0.127	0	0
4175	endopeptidase activity	F	0	33	56	0	58.9286	2	152	695	1.31579	21.8705	-0.129	0	0
9719	response to endogenous stimulus	P	0	0	0	0	0	1	79	190	1.26582	41.5789	-0.13	0	0
6732	coenzyme metabolism	P	0	0	0	0	0	1	79	173	1.26582	45.6647	-0.13	0	0
50791	regulation of physiological process	P	0	0	0	0	0	8	581	2078	1.37694	27.9596	-0.132	0	0
35214	eye-antennal disc development	P	0	2	6	0	33.3333	1	80	436	1.25	18.3486	-0.142	0	0
7167	enzyme linked receptor protein signaling pathway	P	0	0	0	0	0	1	80	375	1.25	21.3333	-0.142	0	0
74	regulation of progression through cell cycle	P	1	46	88	2.17391	52.2727	1	80	316	1.25	25.3165	-0.142	0	0
8233	peptidase activity	F	2	106	440	1.88679	24.0909	3	227	979	1.32159	23.1869	-0.151	0	0
6468	protein amino acid phosphorylation	P	2	154	712	1.2987	21.6292	2	156	718	1.28205	21.727	-0.166	0	0
904	cellular morphogenesis during differentiation	P	1	1	3	100	33.3333	1	82	480	1.21951	17.0833	-0.168	0	0
5634	nucleus	C	11	818	2741	1.34474	29.8431	12	872	2880	1.37615	30.2778	-0.169	0	0
7064	mitotic sister chromatid cohesion	P	0	2	6	0	33.3333	0	2	6	0	33.3333	-0.171	0	0
51092	activation of NF-kappaB transcription factor	P	0	2	6	0	33.3333	0	2	6	0	33.3333	-0.171	0	0
6721	terpenoid metabolism	P	0	0	0	0	0	0	2	7	0	28.5714	-0.171	0	0
42743	hydrogen peroxide metabolism	P	0	0	0	0	0	0	2	2	0	100	-0.171	0	0
8093	cytoskeletal adaptor activity	F	0	2	4	0	50	0	2	4	0	50	-0.171	0	0
7412	axon target recognition	P	0	2	16	0	12.5	0	2	16	0	12.5	-0.171	0	0
15520	tetracycline\:hydrogen antiporter activity	F	0	2	16	0	12.5	0	2	16	0	12.5	-0.171	0	0
18279	protein amino acid N-linked glycosylation via asparagine	P	0	2	2	0	100	0	2	2	0	100	-0.171	0	0
6436	tryptophanyl-tRNA aminoacylation	P	0	2	5	0	40	0	2	5	0	40	-0.171	0	0
4830	tryptophan-tRNA ligase activity	F	0	2	5	0	40	0	2	5	0	40	-0.171	0	0
15904	tetracycline transport	P	0	2	16	0	12.5	0	2	16	0	12.5	-0.171	0	0
9306	protein secretion	P	0	1	1	0	100	0	2	2	0	100	-0.171	0	0
45924	regulation of female receptivity	P	0	1	9	0	11.1111	0	2	17	0	11.7647	-0.171	0	0
50508	glucuronosyl-N-acetylglucosaminyl-proteoglycan 4-alpha-N-acetylglucosaminyltransferase activity	F	0	2	4	0	50	0	2	4	0	50	-0.171	0	0
30334	regulation of cell migration	P	0	2	4	0	50	0	2	4	0	50	-0.171	0	0
4486	methylenetetrahydrofolate dehydrogenase activity	F	0	0	3	0	0	0	2	8	0	25	-0.171	0	0
42214	terpene metabolism	P	0	0	0	0	0	0	2	7	0	28.5714	-0.171	0	0
4579	dolichyl-diphosphooligosaccharide-protein glycotransferase activity	F	0	2	5	0	40	0	2	5	0	40	-0.171	0	0
6388	tRNA splicing	P	0	2	4	0	50	0	2	4	0	50	-0.171	0	0
50509	N-acetylglucosaminyl-proteoglycan 4-beta-glucuronosyltransferase activity	F	0	2	4	0	50	0	2	4	0	50	-0.171	0	0
7288	sperm axoneme assembly	P	0	2	5	0	40	0	2	5	0	40	-0.171	0	0
4686	eukaryotic elongation factor-2 kinase activity	F	0	2	4	0	50	0	2	4	0	50	-0.171	0	0
4803	transposase activity	F	0	2	3	0	66.6667	0	2	3	0	66.6667	-0.171	0	0
48067	cuticle pigmentation	P	0	2	6	0	33.3333	0	2	6	0	33.3333	-0.171	0	0
15074	DNA integration	P	0	2	3	0	66.6667	0	2	3	0	66.6667	-0.171	0	0
6379	mRNA cleavage	P	0	1	2	0	50	0	2	6	0	33.3333	-0.171	0	0
3842	1-pyrroline-5-carboxylate dehydrogenase activity	F	0	2	6	0	33.3333	0	2	6	0	33.3333	-0.171	0	0
45995	regulation of embryonic development	P	0	2	4	0	50	0	2	4	0	50	-0.171	0	0
302	response to reactive oxygen species	P	0	0	0	0	0	0	2	2	0	100	-0.171	0	0
46486	glycerolipid metabolism	P	0	0	0	0	0	0	2	4	0	50	-0.171	0	0
4182	carboxypeptidase A activity	F	0	2	38	0	5.26316	0	2	38	0	5.26316	-0.171	0	0
5652	nuclear lamina	C	0	1	9	0	11.1111	0	2	12	0	16.6667	-0.171	0	0
30337	DNA polymerase processivity factor activity	F	0	2	5	0	40	0	2	5	0	40	-0.171	0	0
35231	cytoneme biogenesis	P	0	2	4	0	50	0	2	4	0	50	-0.171	0	0
5660	delta-DNA polymerase cofactor complex	C	0	2	5	0	40	0	2	5	0	40	-0.171	0	0
5880	nuclear microtubule	C	0	2	2	0	100	0	2	2	0	100	-0.171	0	0
16308	1-phosphatidylinositol-4-phosphate 5-kinase activity	F	0	2	6	0	33.3333	0	2	6	0	33.3333	-0.171	0	0
45861	negative regulation of proteolysis	P	0	2	3	0	66.6667	0	2	3	0	66.6667	-0.171	0	0
6284	base-excision repair	P	0	2	4	0	50	0	2	4	0	50	-0.171	0	0
16524	latrotoxin receptor activity	F	0	2	3	0	66.6667	0	2	3	0	66.6667	-0.171	0	0
6177	GMP biosynthesis	P	0	2	3	0	66.6667	0	2	3	0	66.6667	-0.171	0	0
35196	miRNA-mediated gene silencing\, production of miRNAs	P	0	2	5	0	40	0	2	6	0	33.3333	-0.171	0	0
19919	peptidyl-arginine methylation\, to asymmetrical-dimethyl arginine	P	0	2	3	0	66.6667	0	2	3	0	66.6667	-0.171	0	0
4013	adenosylhomocysteinase activity	F	0	2	7	0	28.5714	0	2	7	0	28.5714	-0.171	0	0
6378	mRNA polyadenylylation	P	0	2	18	0	11.1111	0	2	18	0	11.1111	-0.171	0	0
16096	polyisoprenoid metabolism	P	0	0	0	0	0	0	2	7	0	28.5714	-0.171	0	0
31118	rRNA pseudouridine synthesis	P	0	2	3	0	66.6667	0	2	3	0	66.6667	-0.171	0	0
35242	protein-arginine omega-N asymmetric methyltransferase activity	F	0	2	3	0	66.6667	0	2	3	0	66.6667	-0.171	0	0
35241	protein-arginine omega-N monomethyltransferase activity	F	0	2	3	0	66.6667	0	2	3	0	66.6667	-0.171	0	0
4287	prolyl oligopeptidase activity	F	0	2	3	0	66.6667	0	2	3	0	66.6667	-0.171	0	0
7523	larval visceral muscle development	P	0	2	12	0	16.6667	0	2	12	0	16.6667	-0.171	0	0
46953	phototaxis	P	0	2	4	0	50	0	2	4	0	50	-0.171	0	0
5849	mRNA cleavage factor complex	C	0	1	1	0	100	0	2	3	0	66.6667	-0.171	0	0
4368	glycerol-3-phosphate dehydrogenase activity	F	0	2	9	0	22.2222	0	2	9	0	22.2222	-0.171	0	0
5606	laminin-1	C	0	2	4	0	50	0	2	4	0	50	-0.171	0	0
30155	regulation of cell adhesion	P	0	2	4	0	50	0	2	4	0	50	-0.171	0	0
7487	analia morphogenesis (sensu Endopterygota)	P	0	1	4	0	25	0	2	6	0	33.3333	-0.171	0	0
43449	alkene metabolism	P	0	0	0	0	0	0	2	7	0	28.5714	-0.171	0	0
30552	3??\,5??-cAMP binding	F	0	2	3	0	66.6667	0	2	3	0	66.6667	-0.171	0	0
158	protein phosphatase type 2A activity	F	0	2	2	0	100	0	2	2	0	100	-0.171	0	0
49	tRNA binding	F	0	2	2	0	100	0	2	2	0	100	-0.171	0	0
46129	purine ribonucleoside biosynthesis	P	0	0	0	0	0	0	2	2	0	100	-0.171	0	0
4747	ribokinase activity	F	0	2	4	0	50	0	2	4	0	50	-0.171	0	0
42451	purine nucleoside biosynthesis	P	0	0	0	0	0	0	2	2	0	100	-0.171	0	0
9163	nucleoside biosynthesis	P	0	0	0	0	0	0	2	2	0	100	-0.171	0	0
46114	guanosine biosynthesis	P	0	0	0	0	0	0	2	2	0	100	-0.171	0	0
7295	egg chamber growth (sensu Insecta)	P	0	2	3	0	66.6667	0	2	3	0	66.6667	-0.171	0	0
3895	gamma DNA-directed DNA polymerase activity	F	0	2	4	0	50	0	2	4	0	50	-0.171	0	0
6428	isoleucyl-tRNA aminoacylation	P	0	2	2	0	100	0	2	2	0	100	-0.171	0	0
4822	isoleucine-tRNA ligase activity	F	0	2	2	0	100	0	2	2	0	100	-0.171	0	0
46116	queuosine metabolism	P	0	0	0	0	0	0	2	2	0	100	-0.171	0	0
5760	gamma DNA polymerase complex	C	0	2	4	0	50	0	2	4	0	50	-0.171	0	0
45321	immune cell activation	P	0	0	0	0	0	0	2	5	0	40	-0.171	0	0
9107	lipoate biosynthesis	P	0	2	3	0	66.6667	0	2	3	0	66.6667	-0.171	0	0
42455	ribonucleoside biosynthesis	P	0	0	0	0	0	0	2	2	0	100	-0.171	0	0
46118	7-methylguanosine biosynthesis	P	0	0	0	0	0	0	2	2	0	100	-0.171	0	0
51240	positive regulation of organismal physiological process	P	0	0	0	0	0	0	2	9	0	22.2222	-0.171	0	0
45180	basal cortex	C	0	2	10	0	20	0	2	10	0	20	-0.171	0	0
45433	male courtship behavior (sensu Insecta)\, song production	P	0	2	50	0	4	0	2	50	0	4	-0.171	0	0
4749	ribose phosphate diphosphokinase activity	F	0	2	7	0	28.5714	0	2	7	0	28.5714	-0.171	0	0
17000	antibiotic biosynthesis	P	0	2	6	0	33.3333	0	2	7	0	28.5714	-0.171	0	0
6014	D-ribose metabolism	P	0	2	4	0	50	0	2	4	0	50	-0.171	0	0
50921	positive regulation of chemotaxis	P	0	0	0	0	0	0	2	4	0	50	-0.171	0	0
6437	tyrosyl-tRNA aminoacylation	P	0	2	2	0	100	0	2	2	0	100	-0.171	0	0
7605	sensory perception of sound	P	0	2	16	0	12.5	0	2	16	0	12.5	-0.171	0	0
4034	aldose 1-epimerase activity	F	0	2	10	0	20	0	2	10	0	20	-0.171	0	0
35209	pupal development (sensu Insecta)	P	0	1	1	0	100	0	2	6	0	33.3333	-0.171	0	0
7319	negative regulation of oskar mRNA translation	P	0	2	17	0	11.7647	0	2	17	0	11.7647	-0.171	0	0
31490	chromatin DNA binding	F	0	0	0	0	0	0	2	5	0	40	-0.171	0	0
35044	sperm aster formation	P	0	2	3	0	66.6667	0	2	3	0	66.6667	-0.171	0	0
50920	regulation of chemotaxis	P	0	0	0	0	0	0	2	4	0	50	-0.171	0	0
30515	snoRNA binding	F	0	2	3	0	66.6667	0	2	3	0	66.6667	-0.171	0	0
50974	detection of mechanical stimulus during sensory perception	P	0	1	3	0	33.3333	0	2	12	0	16.6667	-0.171	0	0
5778	peroxisomal membrane	C	0	1	3	0	33.3333	0	2	4	0	50	-0.171	0	0
46890	regulation of lipid biosynthesis	P	0	0	0	0	0	0	2	6	0	33.3333	-0.171	0	0
6365	35S primary transcript processing	P	0	2	3	0	66.6667	0	2	3	0	66.6667	-0.171	0	0
16917	GABA receptor activity	F	0	0	0	0	0	0	2	46	0	4.34783	-0.171	0	0
4817	cysteine-tRNA ligase activity	F	0	2	2	0	100	0	2	2	0	100	-0.171	0	0
30119	membrane coat adaptor complex	C	0	0	0	0	0	0	2	4	0	50	-0.171	0	0
43112	receptor metabolism	P	0	0	0	0	0	0	2	6	0	33.3333	-0.171	0	0
35058	sensory cilium biogenesis	P	0	2	9	0	22.2222	0	2	9	0	22.2222	-0.171	0	0
42394	ecdysis (sensu Protostomia and Nematoda)	P	0	0	0	0	0	0	2	12	0	16.6667	-0.171	0	0
4276	furin activity	F	0	2	4	0	50	0	2	4	0	50	-0.171	0	0
30132	clathrin coat of coated pit	C	0	2	3	0	66.6667	0	2	3	0	66.6667	-0.171	0	0
30559	rRNA pseudouridylation guide activity	F	0	2	3	0	66.6667	0	2	3	0	66.6667	-0.171	0	0
42331	phototaxis	P	0	2	6	0	33.3333	0	2	7	0	28.5714	-0.171	0	0
6892	post-Golgi transport	P	0	0	0	0	0	0	2	3	0	66.6667	-0.171	0	0
7415	defasciculation of motor neuron	P	0	2	4	0	50	0	2	4	0	50	-0.171	0	0
4831	tyrosine-tRNA ligase activity	F	0	2	2	0	100	0	2	2	0	100	-0.171	0	0
6998	nuclear membrane organization and biogenesis	P	0	0	0	0	0	0	2	3	0	66.6667	-0.171	0	0
6423	cysteinyl-tRNA aminoacylation	P	0	2	2	0	100	0	2	2	0	100	-0.171	0	0
8618	7-methylguanosine metabolism	P	0	0	0	0	0	0	2	2	0	100	-0.171	0	0
15377	cation\:chloride symporter activity	F	0	2	7	0	28.5714	0	2	7	0	28.5714	-0.171	0	0
8186	RNA-dependent ATPase activity	F	0	0	0	0	0	0	2	4	0	50	-0.171	0	0
8616	queuosine biosynthesis	P	0	2	2	0	100	0	2	2	0	100	-0.171	0	0
6760	folic acid and derivative metabolism	P	0	0	0	0	0	0	2	10	0	20	-0.171	0	0
7414	axonal defasciculation	P	0	2	2	0	100	0	2	4	0	50	-0.171	0	0
8479	queuine tRNA-ribosyltransferase activity	F	0	2	2	0	100	0	2	2	0	100	-0.171	0	0
8617	guanosine metabolism	P	0	0	0	0	0	0	2	2	0	100	-0.171	0	0
726	non-recombinational repair	P	0	0	0	0	0	0	2	6	0	33.3333	-0.171	0	0
45978	negative regulation of nucleoside metabolism	P	0	2	5	0	40	0	2	5	0	40	-0.171	0	0
8203	cholesterol metabolism	P	0	1	2	0	50	0	2	4	0	50	-0.171	0	0
9452	RNA capping	P	0	0	0	0	0	0	2	3	0	66.6667	-0.171	0	0
5774	vacuolar membrane	C	0	0	0	0	0	0	2	2	0	100	-0.171	0	0
5461	UDP-glucuronic acid transporter activity	F	0	2	3	0	66.6667	0	2	3	0	66.6667	-0.171	0	0
5464	UDP-xylose transporter activity	F	0	2	3	0	66.6667	0	2	3	0	66.6667	-0.171	0	0
15780	nucleotide-sugar transport	P	0	1	2	0	50	0	2	3	0	66.6667	-0.171	0	0
5338	nucleotide-sugar transporter activity	F	0	1	2	0	50	0	2	3	0	66.6667	-0.171	0	0
5343	organic acid\:sodium symporter activity	F	0	0	0	0	0	0	2	8	0	25	-0.171	0	0
5310	dicarboxylic acid transporter activity	F	0	0	0	0	0	0	2	9	0	22.2222	-0.171	0	0
15785	UDP-galactose transport	P	0	2	3	0	66.6667	0	2	3	0	66.6667	-0.171	0	0
5459	UDP-galactose transporter activity	F	0	2	3	0	66.6667	0	2	3	0	66.6667	-0.171	0	0
45285	ubiquinol-cytochrome-c reductase complex	C	0	1	3	0	33.3333	0	2	5	0	40	-0.171	0	0
16471	hydrogen-translocating V-type ATPase complex	C	0	0	0	0	0	0	2	2	0	100	-0.171	0	0
42799	histone lysine N-methyltransferase activity (H4-K20 specific)	F	0	2	4	0	50	0	2	4	0	50	-0.171	0	0
16812	hydrolase activity\, acting on carbon-nitrogen (but not peptide) bonds\, in cyclic amides	F	0	1	4	0	25	0	2	10	0	20	-0.171	0	0
42362	fat-soluble vitamin biosynthesis	P	0	0	0	0	0	0	2	3	0	66.6667	-0.171	0	0
6775	fat-soluble vitamin metabolism	P	0	0	0	0	0	0	2	3	0	66.6667	-0.171	0	0
35073	pupariation	P	0	2	7	0	28.5714	0	2	7	0	28.5714	-0.171	0	0
16349	proboscis development	P	0	2	4	0	50	0	2	4	0	50	-0.171	0	0
796	condensin complex	C	0	2	7	0	28.5714	0	2	7	0	28.5714	-0.171	0	0
4523	ribonuclease H activity	F	0	2	6	0	33.3333	0	2	6	0	33.3333	-0.171	0	0
16260	selenocysteine biosynthesis	P	0	2	3	0	66.6667	0	2	3	0	66.6667	-0.171	0	0
30137	COPI-coated vesicle	C	0	0	0	0	0	0	2	3	0	66.6667	-0.171	0	0
45850	positive regulation of nurse cell apoptosis	P	0	2	5	0	40	0	2	5	0	40	-0.171	0	0
45880	positive regulation of smoothened signaling pathway	P	0	2	8	0	25	0	2	8	0	25	-0.171	0	0
50824	water binding	F	0	0	0	0	0	0	2	7	0	28.5714	-0.171	0	0
1659	thermoregulation	P	0	0	0	0	0	0	2	7	0	28.5714	-0.171	0	0
6122	mitochondrial electron transport\, ubiquinol to cytochrome c	P	0	2	6	0	33.3333	0	2	6	0	33.3333	-0.171	0	0
19166	trans-2-enoyl-CoA reductase (NADPH) activity	F	0	2	2	0	100	0	2	2	0	100	-0.171	0	0
35250	UDP-galactosyltransferase activity	F	0	0	0	0	0	0	2	5	0	40	-0.171	0	0
35213	clypeo-labral disc development	P	0	0	0	0	0	0	2	4	0	50	-0.171	0	0
35210	prepupal development (sensu Insecta)	P	0	0	0	0	0	0	2	7	0	28.5714	-0.171	0	0
42551	neuron maturation	P	0	0	0	0	0	0	2	5	0	40	-0.171	0	0
9221	pyrimidine deoxyribonucleotide biosynthesis	P	0	0	0	0	0	0	2	5	0	40	-0.171	0	0
4605	phosphatidate cytidylyltransferase activity	F	0	2	3	0	66.6667	0	2	3	0	66.6667	-0.171	0	0
9263	deoxyribonucleotide biosynthesis	P	0	0	0	0	0	0	2	5	0	40	-0.171	0	0
45468	regulation of R8 spacing	P	0	2	147	0	1.36054	0	2	147	0	1.36054	-0.171	0	0
48139	female germ-line cyst encapsulation	P	0	1	132	0	0.757576	0	2	147	0	1.36054	-0.171	0	0
35173	histone kinase activity	F	0	0	0	0	0	0	2	3	0	66.6667	-0.171	0	0
15165	pyrimidine nucleotide sugar transporter activity	F	0	0	0	0	0	0	2	3	0	66.6667	-0.171	0	0
15781	pyrimidine nucleotide-sugar transport	P	0	0	0	0	0	0	2	3	0	66.6667	-0.171	0	0
35310	notum cell fate specification	P	0	2	136	0	1.47059	0	2	136	0	1.47059	-0.171	0	0
7202	phospholipase C activation	P	0	2	3	0	66.6667	0	2	3	0	66.6667	-0.171	0	0
16274	protein-arginine N-methyltransferase activity	F	0	0	0	0	0	0	2	3	0	66.6667	-0.171	0	0
6835	dicarboxylic acid transport	P	0	1	5	0	20	0	2	9	0	22.2222	-0.171	0	0
4735	pyrroline-5-carboxylate reductase activity	F	0	2	5	0	40	0	2	5	0	40	-0.171	0	0
4756	selenide\, water dikinase activity	F	0	2	3	0	66.6667	0	2	3	0	66.6667	-0.171	0	0
5581	collagen	C	0	2	3	0	66.6667	0	2	3	0	66.6667	-0.171	0	0
5201	extracellular matrix structural constituent	F	0	2	3	0	66.6667	0	2	3	0	66.6667	-0.171	0	0
19674	NAD metabolism	P	0	0	0	0	0	0	2	5	0	40	-0.171	0	0
8028	monocarboxylic acid transporter activity	F	0	0	0	0	0	0	2	7	0	28.5714	-0.171	0	0
7352	zygotic determination of dorsal/ventral axis	P	0	2	5	0	40	0	2	5	0	40	-0.171	0	0
5539	glycosaminoglycan binding	F	0	0	0	0	0	0	2	6	0	33.3333	-0.171	0	0
4829	threonine-tRNA ligase activity	F	0	2	4	0	50	0	2	4	0	50	-0.171	0	0
35030	phosphoinositide 3-kinase complex\, class IA	C	0	2	2	0	100	0	2	2	0	100	-0.171	0	0
8574	plus-end-directed microtubule motor activity	F	0	2	9	0	22.2222	0	2	9	0	22.2222	-0.171	0	0
3994	aconitate hydratase activity	F	0	2	8	0	25	0	2	8	0	25	-0.171	0	0
45275	respiratory chain complex III	C	0	0	0	0	0	0	2	5	0	40	-0.171	0	0
4104	cholinesterase activity	F	0	2	9	0	22.2222	0	2	9	0	22.2222	-0.171	0	0
5070	SH3/SH2 adaptor activity	F	0	2	4	0	50	0	2	4	0	50	-0.171	0	0
9186	deoxyribonucleoside diphosphate metabolism	P	0	1	1	0	100	0	2	4	0	50	-0.171	0	0
50878	regulation of body fluids	P	0	0	0	0	0	0	2	13	0	15.3846	-0.171	0	0
43025	cell soma	C	0	2	5	0	40	0	2	5	0	40	-0.171	0	0
4748	ribonucleoside-diphosphate reductase activity	F	0	2	2	0	100	0	2	2	0	100	-0.171	0	0
30723	ovarian fusome organization and biogenesis	P	0	2	6	0	33.3333	0	2	6	0	33.3333	-0.171	0	0
281	cytokinesis after mitosis	P	0	2	4	0	50	0	2	4	0	50	-0.171	0	0
6435	threonyl-tRNA aminoacylation	P	0	2	4	0	50	0	2	4	0	50	-0.171	0	0
8353	RNA polymerase subunit kinase activity	F	0	2	2	0	100	0	2	2	0	100	-0.171	0	0
4864	protein phosphatase inhibitor activity	F	0	1	5	0	20	0	2	6	0	33.3333	-0.171	0	0
18195	peptidyl-arginine modification	P	0	0	0	0	0	0	2	3	0	66.6667	-0.171	0	0
17119	Golgi transport complex	C	0	2	2	0	100	0	2	2	0	100	-0.171	0	0
6637	acyl-CoA metabolism	P	0	1	2	0	50	0	2	3	0	66.6667	-0.171	0	0
7513	pericardial cell differentiation	P	0	2	6	0	33.3333	0	2	6	0	33.3333	-0.171	0	0
18216	peptidyl-arginine methylation	P	0	0	0	0	0	0	2	3	0	66.6667	-0.171	0	0
35246	peptidyl-arginine N-methylation	P	0	0	0	0	0	0	2	3	0	66.6667	-0.171	0	0
42309	homoiothermy	P	0	2	7	0	28.5714	0	2	7	0	28.5714	-0.171	0	0
5587	collagen type IV	C	0	2	3	0	66.6667	0	2	3	0	66.6667	-0.171	0	0
50826	response to freezing	P	0	2	7	0	28.5714	0	2	7	0	28.5714	-0.171	0	0
16273	arginine N-methyltransferase activity	F	0	0	0	0	0	0	2	3	0	66.6667	-0.171	0	0
8024	transcription elongation factor complex b	C	0	2	2	0	100	0	2	2	0	100	-0.171	0	0
6368	RNA elongation from RNA polymerase II promoter	P	0	2	2	0	100	0	2	2	0	100	-0.171	0	0
10002	cardioblast differentiation	P	0	1	3	0	33.3333	0	2	23	0	8.69565	-0.171	0	0
6426	glycyl-tRNA aminoacylation	P	0	2	8	0	25	0	2	8	0	25	-0.171	0	0
4820	glycine-tRNA ligase activity	F	0	2	8	0	25	0	2	8	0	25	-0.171	0	0
7521	muscle cell fate determination	P	0	2	12	0	16.6667	0	2	12	0	16.6667	-0.171	0	0
15926	glucosidase activity	F	0	0	0	0	0	0	2	9	0	22.2222	-0.171	0	0
42246	tissue regeneration	P	0	2	6	0	33.3333	0	2	6	0	33.3333	-0.171	0	0
35247	peptidyl-arginine omega-N-methylation	P	0	0	0	0	0	0	2	3	0	66.6667	-0.171	0	0
50825	ice binding	F	0	2	7	0	28.5714	0	2	7	0	28.5714	-0.171	0	0
51098	regulation of binding	P	0	0	0	0	0	0	2	3	0	66.6667	-0.171	0	0
44404	symbiotic interaction between host and other organism	P	0	0	0	0	0	0	2	3	0	66.6667	-0.171	0	0
9296	flagellum biogenesis	P	0	0	0	0	0	0	2	5	0	40	-0.171	0	0
35082	axoneme biogenesis	P	0	0	0	0	0	0	2	5	0	40	-0.171	0	0
43064	flagellum organization and biogenesis	P	0	0	0	0	0	0	2	5	0	40	-0.171	0	0
19894	kinesin binding	F	0	2	6	0	33.3333	0	2	6	0	33.3333	-0.171	0	0
15008	respiratory chain complex III (sensu Eukaryota)	C	0	2	5	0	40	0	2	5	0	40	-0.171	0	0
35290	trunk segmentation	P	0	0	0	0	0	0	2	8	0	25	-0.171	0	0
45017	glycerolipid biosynthesis	P	0	0	0	0	0	0	2	4	0	50	-0.171	0	0
45200	establishment of neuroblast polarity	P	0	2	6	0	33.3333	0	2	6	0	33.3333	-0.171	0	0
4181	metallocarboxypeptidase activity	F	0	0	0	0	0	0	2	38	0	5.26316	-0.171	0	0
6271	DNA strand elongation	P	0	2	2	0	100	0	2	4	0	50	-0.171	0	0
8201	heparin binding	F	0	2	4	0	50	0	2	4	0	50	-0.171	0	0
8039	synaptic target recognition	P	0	0	7	0	0	0	2	16	0	12.5	-0.171	0	0
45011	actin cable formation	P	0	2	4	0	50	0	2	4	0	50	-0.171	0	0
51213	dioxygenase activity	F	0	0	0	0	0	0	2	15	0	13.3333	-0.171	0	0
42401	biogenic amine biosynthesis	P	0	0	0	0	0	0	2	16	0	12.5	-0.171	0	0
8518	reduced folate carrier activity	F	0	2	3	0	66.6667	0	2	3	0	66.6667	-0.171	0	0
16701	oxidoreductase activity\, acting on single donors with incorporation of molecular oxygen	F	0	0	0	0	0	0	2	15	0	13.3333	-0.171	0	0
42133	neurotransmitter metabolism	P	0	0	0	0	0	0	2	18	0	11.1111	-0.171	0	0
221	hydrogen-transporting ATPase V1 domain	C	0	2	2	0	100	0	2	2	0	100	-0.171	0	0
46463	acylglycerol biosynthesis	P	0	0	0	0	0	0	2	4	0	50	-0.171	0	0
43256	laminin complex	C	0	0	0	0	0	0	2	4	0	50	-0.171	0	0
6638	neutral lipid metabolism	P	0	0	0	0	0	0	2	4	0	50	-0.171	0	0
4144	diacylglycerol O-acyltransferase activity	F	0	2	4	0	50	0	2	4	0	50	-0.171	0	0
6662	glycerol ether metabolism	P	0	0	0	0	0	0	2	4	0	50	-0.171	0	0
6639	acylglycerol metabolism	P	0	0	0	0	0	0	2	4	0	50	-0.171	0	0
46339	diacylglycerol metabolism	P	0	0	0	0	0	0	2	4	0	50	-0.171	0	0
51101	regulation of DNA binding	P	0	2	3	0	66.6667	0	2	3	0	66.6667	-0.171	0	0
46692	sperm competition	P	0	1	10	0	10	0	2	15	0	13.3333	-0.171	0	0
46504	glycerol ether biosynthesis	P	0	0	0	0	0	0	2	4	0	50	-0.171	0	0
35084	flagellum axoneme biogenesis	P	0	0	0	0	0	0	2	5	0	40	-0.171	0	0
46460	neutral lipid biosynthesis	P	0	0	0	0	0	0	2	4	0	50	-0.171	0	0
9435	NAD biosynthesis	P	0	2	5	0	40	0	2	5	0	40	-0.171	0	0
51270	regulation of cell motility	P	0	0	0	0	0	0	2	4	0	50	-0.171	0	0
30060	L-malate dehydrogenase activity	F	0	2	7	0	28.5714	0	2	7	0	28.5714	-0.171	0	0
4126	cytidine deaminase activity	F	0	2	2	0	100	0	2	2	0	100	-0.171	0	0
46087	cytidine metabolism	P	0	2	2	0	100	0	2	2	0	100	-0.171	0	0
5637	nuclear inner membrane	C	0	1	1	0	100	0	2	4	0	50	-0.171	0	0
6476	protein amino acid deacetylation	P	0	0	0	0	0	0	2	3	0	66.6667	-0.171	0	0
7249	I-kappaB kinase/NF-kappaB cascade	P	0	1	1	0	100	0	2	3	0	66.6667	-0.171	0	0
42384	cilium biogenesis	P	0	0	0	0	0	0	2	9	0	22.2222	-0.171	0	0
16461	unconventional myosin	C	0	2	6	0	33.3333	0	2	7	0	28.5714	-0.171	0	0
19955	cytokine binding	F	0	0	0	0	0	0	2	9	0	22.2222	-0.171	0	0
8171	O-methyltransferase activity	F	0	0	0	0	0	0	2	2	0	100	-0.171	0	0
46664	dorsal closure\, amnioserosa morphology change	P	0	2	2	0	100	0	2	2	0	100	-0.171	0	0
51051	negative regulation of transport	P	0	0	0	0	0	0	2	7	0	28.5714	-0.171	0	0
51224	negative regulation of protein transport	P	0	0	0	0	0	0	2	7	0	28.5714	-0.171	0	0
48179	activin receptor complex	C	0	2	6	0	33.3333	0	2	6	0	33.3333	-0.171	0	0
48185	activin binding	F	0	2	6	0	33.3333	0	2	6	0	33.3333	-0.171	0	0
4158	dihydroorotate oxidase activity	F	0	2	4	0	50	0	2	4	0	50	-0.171	0	0
46912	transferase activity\, transferring acyl groups\, acyl groups converted into alkyl on transfer	F	0	1	4	0	25	0	2	5	0	40	-0.171	0	0
4468	lysine N-acetyltransferase activity	F	0	0	0	0	0	0	2	6	0	33.3333	-0.171	0	0
46823	negative regulation of nucleocytoplasmic transport	P	0	0	0	0	0	0	2	7	0	28.5714	-0.171	0	0
4372	glycine hydroxymethyltransferase activity	F	0	1	1	0	100	0	2	10	0	20	-0.171	0	0
4385	guanylate kinase activity	F	0	2	11	0	18.1818	0	2	11	0	18.1818	-0.171	0	0
4152	dihydroorotate dehydrogenase activity	F	0	2	4	0	50	0	2	4	0	50	-0.171	0	0
4047	aminomethyltransferase activity	F	0	2	9	0	22.2222	0	2	9	0	22.2222	-0.171	0	0
16840	carbon-nitrogen lyase activity	F	0	0	0	0	0	0	2	18	0	11.1111	-0.171	0	0
35202	tracheal sac formation (sensu Insecta)	P	0	2	134	0	1.49254	0	2	134	0	1.49254	-0.171	0	0
42995	cell projection	C	0	0	0	0	0	0	2	28	0	7.14286	-0.171	0	0
8545	JUN kinase kinase activity	F	0	2	4	0	50	0	2	4	0	50	-0.171	0	0
45003	double-strand break repair via synthesis-dependent strand annealing	P	0	1	1	0	100	0	2	2	0	100	-0.171	0	0
30935	sheet-forming collagen	C	0	0	0	0	0	0	2	3	0	66.6667	-0.171	0	0
16545	male courtship behavior (sensu Insecta)\, wing vibration	P	0	1	6	0	16.6667	0	2	50	0	4	-0.171	0	0
51087	chaperone binding	F	0	2	3	0	66.6667	0	2	3	0	66.6667	-0.171	0	0
43035	chromatin insulator sequence binding	F	0	2	5	0	40	0	2	5	0	40	-0.171	0	0
44403	symbiosis\, mutualism through parasitism	P	0	0	0	0	0	0	2	3	0	66.6667	-0.171	0	0
44419	interaction between organisms	P	0	0	0	0	0	0	2	3	0	66.6667	-0.171	0	0
16248	channel inhibitor activity	F	0	0	0	0	0	0	2	3	0	66.6667	-0.171	0	0
30503	regulation of cell redox homeostasis	P	0	2	2	0	100	0	2	2	0	100	-0.171	0	0
5542	folic acid binding	F	0	2	3	0	66.6667	0	2	3	0	66.6667	-0.171	0	0
8450	O-sialoglycoprotein endopeptidase activity	F	0	2	3	0	66.6667	0	2	3	0	66.6667	-0.171	0	0
9405	pathogenesis	P	0	2	3	0	66.6667	0	2	3	0	66.6667	-0.171	0	0
8200	ion channel inhibitor activity	F	0	2	3	0	66.6667	0	2	3	0	66.6667	-0.171	0	0
4357	glutamate-cysteine ligase activity	F	0	2	2	0	100	0	2	2	0	100	-0.171	0	0
16805	dipeptidase activity	F	0	1	2	0	50	0	2	7	0	28.5714	-0.171	0	0
31099	regeneration	P	0	0	0	0	0	0	2	6	0	33.3333	-0.171	0	0
8329	pattern recognition receptor activity	F	0	1	2	0	50	0	2	3	0	66.6667	-0.171	0	0
16019	peptidoglycan receptor activity	F	0	2	3	0	66.6667	0	2	3	0	66.6667	-0.171	0	0
16709	oxidoreductase activity\, acting on paired donors\, with incorporation or reduction of molecular oxygen\, NAD or NADH as one donor\, and incorporation of one atom of oxygen	F	0	0	0	0	0	0	2	8	0	25	-0.171	0	0
17137	Rab GTPase binding	F	0	2	6	0	33.3333	0	2	6	0	33.3333	-0.171	0	0
31327	negative regulation of cellular biosynthesis	P	0	0	0	0	0	0	2	7	0	28.5714	-0.171	0	0
9890	negative regulation of biosynthesis	P	0	0	0	0	0	0	2	7	0	28.5714	-0.171	0	0
17048	Rho GTPase binding	F	0	2	12	0	16.6667	0	2	12	0	16.6667	-0.171	0	0
8474	palmitoyl-(protein) hydrolase activity	F	0	2	5	0	40	0	2	5	0	40	-0.171	0	0
42765	GPI-anchor transamidase complex	C	0	2	3	0	66.6667	0	2	3	0	66.6667	-0.171	0	0
7615	anesthesia-resistant memory	P	0	2	3	0	66.6667	0	2	3	0	66.6667	-0.171	0	0
4069	aspartate transaminase activity	F	0	2	7	0	28.5714	0	2	7	0	28.5714	-0.171	0	0
[truncated: 2,158 more rows]
